# Supplementary material for: IRX5 promotes DNA damage repair and activation of hair follicle stem cells
Source: Stem Cell Reports. 2023 Apr 20;18(5):1227–43. doi: 10.1016/j.stemcr.2023.03.013 (PMC10202659; doi:10.1016/j.stemcr.2023.03.013)
Supplement: Document S2. Data S1–S9 [file mmc2.xlsx]

## Sheet: Data S1
gene	log2FoldChange	pvalue
AQP9	0.816956	0.0534927
VWF	0.832531	0.0487141
MUC16	0.836023	0.0415314
GOLT1A	0.843582	0.0501458
MYEOV	0.848289	0.0457552
CPED1	0.858513	0.0495274
MVD	0.867403	0.0547655
ACPP	0.868544	0.0442489
CFLAR	0.870434	0.0546005
CAST	0.872173	0.0532068
AGAP11	0.873956	0.0481127
IL1RN	0.875923	0.0527232
ASPRV1	0.877731	0.0375312
IGFL2	0.879631	0.051849
SLC39A2	0.880576	0.0396799
FAM83E	0.880893	0.0451993
AIM1L	0.881468	0.0537018
CSGALNACT1	0.882418	0.0457084
NR2F2	0.88963	0.0517054
PDZK1IP1	0.891674	0.052424
PSG5	0.895317	0.0446338
DOCK3	0.895481	0.0521034
C6orf132	0.899078	0.0488772
ZNF185	0.899182	0.0482567
HMOX1	0.89967	0.0512438
CLIP4	0.900115	0.0490162
CAMK2N1	0.900232	0.0479775
VTCN1	0.901875	0.0322993
LOC100507127	0.90498	0.0510792
GATA3	0.907952	0.0495503
LOC439990	0.909207	0.0541981
S100A8	0.912247	0.0474306
C10orf10	0.912553	0.0540259
RGS2	0.914555	0.0503507
METRNL	0.915402	0.049688
EPGN	0.915901	0.0520108
41519	0.916472	0.0328143
BEAN1	0.917278	0.0473475
FILIP1L	0.918677	0.0461399
ARRB1	0.919461	0.0487665
CTXN1	0.922392	0.052148
SERPINB2	0.922746	0.0435608
LAMA2	0.923396	0.0493372
RAB15	0.926153	0.0506475
PCDH1	0.926446	0.0439295
DHRS11	0.927631	0.050878
RHPN1	0.928301	0.0498543
ZP4	0.928633	0.0456748
PGLYRP3	0.928793	0.0385618
RPTN	0.929174	0.0395378
RAB25	0.929682	0.0441319
SCD	0.929735	0.0423048
TMC5	0.930885	0.0391161
VWA5A	0.931562	0.0438726
FXYD3	0.933918	0.0420953
SHF	0.933937	0.0294542
UNC13D	0.93436	0.0493289
EMP1	0.935615	0.0413805
SPTBN2	0.936045	0.0428767
SH3BGRL2	0.936863	0.045555
SLC44A4	0.937045	0.0390189
DLG1	0.939546	0.0410448
CASZ1	0.939772	0.0447131
GAB2	0.941462	0.0467702
LY6G6C	0.942619	0.0283645
DENND1C	0.944778	0.0446265
C1orf126	0.944781	0.0461628
KRT7	0.945309	0.0398577
ANXA11	0.946019	0.0399861
MYL9	0.949572	0.0427116
TMEM125	0.950921	0.0448121
FAM84A	0.951379	0.0402621
GDA	0.953138	0.0377491
ITGB2	0.953231	0.0370861
SPRR4	0.953455	0.0265225
KRT8	0.955367	0.0381963
ANO8	0.957955	0.0438648
ABCA12	0.959363	0.0388263
MYO3B	0.959629	0.0431336
TSPAN1	0.960057	0.0379826
ATP6V1C2	0.960119	0.0336475
PLA2G16	0.962387	0.0265204
ABLIM2	0.963026	0.0381489
DDAH1	0.963645	0.040811
CLCF1	0.964069	0.0420895
LGALS3	0.964423	0.0371963
PTGES	0.966131	0.0407835
KRT78	0.966149	0.0304737
TMEM27	0.967217	0.0416785
EVPL	0.969409	0.0369394
GUCY1B3	0.96957	0.0330832
SLC28A3	0.969893	0.0405627
GSDMA	0.971948	0.0404057
PRR15	0.972858	0.0338995
P4HTM	0.972924	0.0372383
COL9A2	0.975656	0.0393652
MYCN	0.977878	0.0374106
HSPB8	0.979128	0.0281875
PLA2G7	0.979369	0.0387939
FLG	0.980217	0.0378931
MAPRE2	0.983369	0.0357478
DBNDD1	0.983473	0.0371459
UPK2	0.983555	0.0261656
SAA2	0.984964	0.0264294
C8orf73	0.985106	0.0356292
CLDN7	0.985279	0.0343636
UPK3B	0.985417	0.036643
ERBB3	0.985569	0.0350552
B3GNT3	0.987227	0.0360023
WNT9A	0.987295	0.032879
RNF39	0.987405	0.0376898
ACSL1	0.988682	0.033835
CDC42BPG	0.99	0.0344463
ATP6V0E2	0.991073	0.0362122
FAM26E	0.992016	0.0351543
PITX1	0.997778	0.0331831
GALNT5	0.997854	0.032389
TRIM16	0.998199	0.0323857
HIST2H2BE	0.999744	0.0335235
KIAA1211L	1.00147	0.0289927
KRT16	1.00181	0.0314701
PP14571	1.00306	0.02414
LY6D	1.00466	0.0345544
KLK12	1.00503	0.0231728
POF1B	1.00512	0.0326071
CKB	1.00668	0.033278
KRT19	1.00686	0.0307723
LYPD3	1.00833	0.0312582
PROM2	1.00854	0.0311245
LNX1	1.00963	0.0336601
TMPRSS13	1.0098	0.0325225
SCNN1B	1.01022	0.0297376
FAM63A	1.0103	0.0329884
LPHN2	1.01033	0.0315345
VWA1	1.01047	0.0319524
SYTL2	1.0118	0.0331997
LAYN	1.01492	0.032674
LIPA	1.01493	0.0301271
C6orf223	1.01689	0.0322502
KLK9	1.01803	0.0321809
PAQR7	1.01823	0.030437
SPRR2A	1.02016	0.0292008
VGLL1	1.02019	0.0305733
PLAC2	1.02153	0.0314431
UCA1	1.0247	0.0307053
PLEKHG6	1.02657	0.0307169
BSPRY	1.02839	0.0215377
RHOV	1.02896	0.0302941
ALDH1A3	1.02928	0.0278871
ACSS2	1.0302	0.028216
OXTR	1.03023	0.0284856
S100P	1.03207	0.0202518
KCNG1	1.03369	0.0281872
LCE1A	1.03378	0.0227008
HLA-G	1.03399	0.0292663
PAPL	1.03401	0.0292814
ECM1	1.03404	0.0280565
DGAT2	1.03423	0.0262916
QPRT	1.03507	0.0283002
SLC39A8	1.03517	0.029233
ADAMTS9	1.03569	0.0291813
GPR110	1.0372	0.0276281
CARD18	1.0383	0.0235751
EPS8L1	1.03834	0.0280971
PLCD1	1.04049	0.0272958
ARHGEF37	1.04082	0.0273204
PRSS27	1.04093	0.0196768
LLGL2	1.04186	0.0271124
LYPD5	1.04192	0.0283844
GRHL1	1.04555	0.0269674
SLC25A23	1.04927	0.0261896
KIAA0754	1.05041	0.0264751
MALL	1.05123	0.0255383
LCE3E	1.05185	0.0251201
VILL	1.05303	0.0252452
CERCAM	1.05378	0.0253293
MUC15	1.0541	0.0188073
KPRP	1.05451	0.0247918
TMEM79	1.05475	0.0260369
FUT3	1.05568	0.0260238
ANKRD22	1.05638	0.023691
PVRL4	1.0628	0.0247279
ADAMTSL4	1.06287	0.0252918
ITGB8	1.06309	0.0244299
MAL2	1.06769	0.023752
MFSD6	1.06841	0.0240924
CPA4	1.0685	0.0240121
HID1	1.07047	0.0192798
RALGPS1	1.07076	0.0187223
PRB2	1.07156	0.0195391
EGR3	1.07213	0.0238858
SERPINB13	1.07221	0.0240748
AIF1L	1.07326	0.022417
SOWAHB	1.07326	0.0198871
MMP10	1.07481	0.0228614
SLC44A2	1.07559	0.0226375
ANXA9	1.07684	0.021999
EPHX3	1.07746	0.0175128
PLA2G4F	1.07928	0.0221051
SORT1	1.08157	0.0228764
PLEKHA7	1.08237	0.0226659
PRSS22	1.08276	0.0225145
LCE3D	1.08409	0.0225571
CEACAM6	1.08417	0.0224965
KCNN4	1.08837	0.0208597
TMPRSS4	1.09095	0.0214322
CGN	1.0918	0.0213264
CCDC64B	1.09624	0.0168459
TMPRSS11E	1.09624	0.0210681
BNIPL	1.09692	0.0167346
SERPINB7	1.09783	0.0203979
COBL	1.09802	0.0171046
HOPX	1.09805	0.0201487
GPRC5A	1.09887	0.0203198
PLAT	1.10471	0.019989
RHCG	1.10533	0.019855
CNFN	1.10659	0.0196641
TMEM45B	1.10811	0.0187213
IGFL1	1.10821	0.015818
STEAP4	1.1091	0.015878
SNCG	1.10918	0.0173045
RTKN2	1.10983	0.0189467
SLC5A1	1.11498	0.0184459
ALDH3B2	1.11854	0.0167262
CRYAB	1.12256	0.0175986
MACC1	1.12347	0.0179633
ELF3	1.1291	0.0175328
KRTDAP	1.13785	0.0161496
MAP2	1.13838	0.0165867
TRIM2	1.14127	0.0163263
LMO7	1.15345	0.0152417
CALML5	1.1573	0.0139837
TM7SF2	1.16091	0.0142098
KRT31	1.16234	0.0144449
PADI2	1.16284	0.0138553
SCEL	1.16578	0.0141849
MYO5B	1.17764	0.0131785
TGM1	1.17952	0.0128357
TIMP2	1.18144	0.0127688
IGFBP3	1.18203	0.0128133
KLK8	1.18316	0.0125326
RAB11FIP1	1.18574	0.0125418
TNC	-1.16723	0.014047
SERPINE1	-1.12808	0.0174656
KRT75	-1.09733	0.0209562
VCAN	-1.09065	0.0216935
SFRP1	-1.07332	0.0238851
FOLR3	-1.06281	0.02489
CA12	-1.05604	0.0257677
KCNMA1	-1.05065	0.0222281
NDRG1	-1.04928	0.0255459
TRIML2	-1.041	0.0280587
SLAMF9	-1.0373	0.0281593
LPXN	-1.0319	0.029782
DIRC3	-1.00595	0.0328555
SNAI2	-1.00429	0.0319643
PDPN	-1.00351	0.0337746
SCG5	-0.999792	0.0353979
NUPR1	-0.996228	0.0344481
THBS2	-0.985314	0.0342879
C7orf10	-0.982533	0.0364396
AKR1C2	-0.980726	0.0387403
NDUFA4L2	-0.980016	0.0361734
AKR1C1	-0.974079	0.0404252
SLC7A11	-0.968197	0.0386216
SLC7A5	-0.967052	0.0365021
DYRK3	-0.966609	0.0417081
CA9	-0.963706	0.0423681
SLC6A8	-0.961516	0.0378185
SEMA4B	-0.956429	0.038901
S100A2	-0.950073	0.0390054
KCNJ15	-0.949207	0.0437784
UCN2	-0.945466	0.0466724
CDH11	-0.936349	0.0476865
DPYSL4	-0.93612	0.0485687
EGLN3	-0.935885	0.0450826
JAG1	-0.932936	0.042762
SORL1	-0.930976	0.0431307
SEMA6A	-0.914134	0.0524225
FLRT2	-0.914067	0.0478815
COL4A1	-0.91097	0.0483274
IKBIP	-0.897098	0.0536111
KIRREL	-0.894809	0.052808
FAT2	-0.892093	0.0497105
G0S2	-0.888066	0.0538133
CENPF	-0.885678	0.054324
SERPINE2	-0.880377	0.0518717
SLC38A5	-0.87824	0.0541
ITGA5	-0.872816	0.0533081

## Sheet: Data S2
gene	log2FoldChange	pvalue
MMP3	-0.765011	0.00888059
IL37	-0.556371	0.0473283
DISP2	-0.897307	0.00601424
GPX2	-0.654848	0.0329147
MGAM	-0.881572	0.00728981
CCNA1	-0.942644	0.00473898
ACTG2	-0.602193	0.0529522
CDH16	-0.673357	0.0356706
IL33	-0.851798	0.01073
SLAMF9	-0.839292	0.0119865
LOC642852	-0.923865	0.00594555
CXCL5	-0.936043	0.00532322
CA9	-0.828809	0.0131145
IGFL2	-0.897201	0.00754491
KIAA1683	-0.68475	0.0372533
SRPX2	-0.765289	0.0220399
MAPK11	-0.870935	0.00949888
GPR132	-0.694367	0.035952
LCE6A	-0.72878	0.0286943
SERPINB4	-0.658207	0.0454244
CSMD3	-0.735039	0.0282003
THBS2	-0.908495	0.0058336
KIAA1199	-0.645627	0.0534722
DLK2	-0.687	0.0407012
LOC100288152	-0.6447	0.0544073
IFNK	-0.782433	0.0186793
ADAMTSL5	-0.747083	0.0255236
C16orf74	-0.780006	0.0183621
C7orf10	-0.785824	0.0168502
LOC100996623	-0.68834	0.0393173
GSDMC	-0.735416	0.025131
TPPP	-0.756039	0.0200784
MMP1	-0.773687	0.0159933
NRG1	-0.731055	0.025445
RTN2	-0.686171	0.0378706
PTGS2	-0.754083	0.0188173
HYAL1	-0.661191	0.0467709
H19	-0.642611	0.0538563
LOC100131726	-0.64127	0.0538367
NDUFA4L2	-0.715243	0.0266481
NUDT14	-0.641419	0.0532821
MT1E	-0.702024	0.028713
TRIML2	-0.639924	0.0492048
CUL9	-0.661231	0.0386529
COL5A2	-0.630828	0.051356
ATAD3B	-0.641637	0.0453943
SLC6A8	-0.654684	0.0363704
PLTP	-0.630913	0.047451
HAS3	-0.64842	0.0386578
INPP5D	-0.642381	0.041178
SH2D5	-0.631297	0.0465928
LEPREL1	-0.633127	0.0440432
KCTD11	-0.633799	0.0434316
TCTA	-0.612017	0.0539067
CXCL1	-0.62463	0.0455436
PTHLH	-0.626927	0.0427934
AKAP12	-0.609669	0.0514073
COL7A1	-0.616064	0.0461923
TIMP3	-0.601164	0.0546899
NLRP10	-0.600557	0.0535733
APRT	-0.599609	0.0539983
PTPN1	-0.591647	0.054873
UNC5A	0.585992	0.0337441
ARF6	0.59428	0.053633
SLMAP	0.595709	0.0545977
LIPA	0.597653	0.0516923
KLK7	0.599374	0.0497607
TRIM16	0.601445	0.0504262
FAM199X	0.605522	0.054614
CLIP4	0.605794	0.0501703
BACH1	0.606918	0.0529372
S100A7A	0.60879	0.0528382
KRT15	0.610486	0.0463201
XBP1	0.61291	0.0519804
TMEM106B	0.615071	0.0504486
SASH1	0.615169	0.0537823
FAF2	0.619183	0.0478591
DKK1	0.622192	0.0460201
PGRMC2	0.622241	0.0470588
PIK3CB	0.625327	0.0489527
SPRR2D	0.625519	0.0420909
HINT3	0.625903	0.0520911
MKRN1	0.626771	0.0455231
ARHGEF40	0.62744	0.0508449
RARRES3	0.627444	0.0479917
INHBA	0.62758	0.0442447
SPRR2F	0.630496	0.0467269
SLC4A7	0.630618	0.0502895
SAV1	0.632987	0.0477563
NDUFA12	0.634471	0.0465415
SKA1	0.635005	0.0498024
STEAP4	0.635609	0.0518149
ECT2	0.636762	0.0472587
BAI2	0.637257	0.0451727
SNX4	0.638637	0.050123
SLC43A3	0.638751	0.0460211
MCM6	0.639147	0.0496178
CLIC4	0.639861	0.0387214
CMPK2	0.640425	0.0513835
GPRC5A	0.641123	0.038613
MEOX1	0.642328	0.0343596
FRAS1	0.642363	0.0432428
RAB27B	0.642405	0.0466012
EREG	0.642443	0.0498981
GGT6	0.642748	0.0508259
OSGIN2	0.643848	0.0474896
ABHD3	0.644525	0.0515457
MCAM	0.644635	0.0500617
RSRC1	0.644696	0.0534757
MAP7D2	0.644897	0.0545854
ZMYND11	0.645347	0.0423532
CCBE1	0.645666	0.0511238
ZDHHC20	0.646172	0.040569
ANO1	0.646367	0.0411474
WDR76	0.647279	0.0532446
THSD4	0.647357	0.0389492
ATP7A	0.648261	0.0510585
AASDHPPT	0.648303	0.0439091
ALDH1A3	0.648362	0.0360529
PRSS22	0.648436	0.0400981
UFM1	0.648458	0.0396274
MPZL1	0.649476	0.0381613
CCDC43	0.6496	0.0435923
PODXL	0.650027	0.0513464
EML1	0.650423	0.0527993
SPC25	0.65083	0.039706
CNFN	0.651092	0.043683
ATG5	0.651149	0.0425814
SPAG5	0.652067	0.050901
CASC5	0.652115	0.0521996
LOC100129550	0.65515	0.0509577
ROR1	0.655301	0.0399018
ANKRD13A	0.655672	0.0358617
KIF4A	0.656174	0.050075
CALM2	0.656841	0.0347591
SLC18A2	0.656898	0.0488253
CRABP2	0.657882	0.0352025
KIF18A	0.658066	0.0364481
CXCL10	0.65927	0.0237926
ELK3	0.660092	0.0362631
KIF11	0.660719	0.0465484
TK1	0.661932	0.0475584
GOLPH3	0.661939	0.0368183
ZDHHC13	0.662296	0.0401188
ELF3	0.662453	0.0360991
PAK2	0.662802	0.0351158
NEK2	0.662904	0.0401168
SCNN1A	0.662987	0.0379369
DIAPH3	0.663718	0.0476756
DIS3L	0.663742	0.0480971
B4GALT4	0.664275	0.0384063
PHACTR4	0.665389	0.0363051
ALDH1L2	0.666883	0.0444264
SPRR2E	0.666972	0.0348165
S100A9	0.667175	0.0319559
KIF18B	0.66801	0.0382243
QPCT	0.668074	0.0443393
KRT7	0.669065	0.0316131
RAB28	0.66934	0.0462717
LTBP2	0.669985	0.0322602
ACTR1B	0.670316	0.0396435
HMGB2	0.670551	0.0429178
APOBEC3B	0.67131	0.0448991
SUFU	0.67139	0.0410614
CARD11	0.672728	0.0368823
RBL1	0.673113	0.0444246
KCTD12	0.673251	0.033114
TPX2	0.673272	0.0364953
REPS2	0.673351	0.0449916
ARRB1	0.674001	0.0437925
BRCA2	0.674097	0.0416222
PICALM	0.674762	0.0309224
TCEAL8	0.677248	0.0349152
RAP2A	0.67906	0.0353197
CBS	0.679352	0.0377013
LGALS8	0.67938	0.0352794
CPNE3	0.679397	0.0311434
TWISTNB	0.6799	0.0373289
MME	0.681278	0.0342075
ARFGEF2	0.681656	0.0326425
N4BP2	0.681805	0.0416867
PDPR	0.68203	0.0383389
TMED2	0.682454	0.0299324
SPNS2	0.684128	0.0308798
TNF	0.68499	0.0414041
ESPL1	0.6853	0.0387043
PBK	0.685643	0.0397797
NEK7	0.686935	0.0317273
ACSL4	0.688047	0.0300166
PBRM1	0.690107	0.030083
ZBTB41	0.692822	0.035445
MAGT1	0.694647	0.029577
HJURP	0.696653	0.0370736
PLK4	0.696977	0.0379363
CDCA3	0.69813	0.027322
ANP32E	0.698232	0.032642
NHLRC3	0.698468	0.0373374
ADAMTS9	0.700508	0.0344767
CDT1	0.702667	0.0348593
IL32	0.703629	0.0281769
SKA3	0.704401	0.0337178
G3BP2	0.704785	0.0260165
KRT80	0.705196	0.0253514
NUFIP2	0.706122	0.0260499
CDC45	0.706488	0.0331828
FECH	0.706738	0.0343483
MMP9	0.70741	0.0257821
MUC1	0.70823	0.0292829
CCNB2	0.708267	0.0349519
PXK	0.708697	0.0345698
HID1	0.708707	0.0336701
KCNN4	0.709198	0.0320904
CHUK	0.70931	0.0300165
GALNT5	0.709667	0.0246325
CAV1	0.709849	0.0241962
IQGAP3	0.710142	0.034224
MACC1	0.71025	0.0245858
CDK19	0.711045	0.0337516
THY1	0.711138	0.0317902
NUSAP1	0.711166	0.0333407
PLAT	0.711178	0.0256364
MPC1	0.711334	0.03347
RUNX2	0.712785	0.0338265
LCE3E	0.713099	0.0327771
FOXO3	0.713679	0.0251383
SPRR2A	0.713737	0.0235836
TCF19	0.715494	0.0328998
CLSPN	0.715745	0.0330952
CDCA5	0.716045	0.0328986
SNCG	0.716952	0.0301973
MTX3	0.718177	0.0289998
OXTR	0.720008	0.0316325
NDC80	0.721606	0.0302993
TH1L	0.724307	0.0256252
UNC5B	0.724431	0.0310033
GPD2	0.724836	0.0241454
WASF3	0.725718	0.0307224
RPL15	0.726127	0.0215979
PLA2G16	0.727887	0.030202
MAL2	0.729063	0.021763
FAM20C	0.729078	0.028888
ESCO2	0.729393	0.0175278
RAP1GAP	0.731587	0.0291181
STAG2	0.732169	0.0232545
MRC2	0.732384	0.0240416
GXYLT1	0.733587	0.0266263
HIBADH	0.73384	0.0258797
SLCO3A1	0.735898	0.0255361
RTKN2	0.737133	0.0251284
DPP4	0.737606	0.0255932
ARFGAP3	0.737829	0.0234062
CHAC1	0.73824	0.0243621
SLC6A9	0.739335	0.0264629
KCNQ5	0.739562	0.0260312
PKMYT1	0.739943	0.0258724
INTS2	0.740241	0.0270847
HS2ST1	0.741201	0.0252055
KRT4	0.741871	0.0228944
BPGM	0.742577	0.022327
STEAP2	0.744184	0.0238047
SYTL2	0.747641	0.0251903
FAM118B	0.747954	0.0248192
MXRA5	0.748351	0.0258513
AKAP11	0.748548	0.0206802
DESI2	0.748623	0.0206586
NID1	0.748816	0.0240954
EPG5	0.749608	0.019712
H3F3A	0.750155	0.0208689
PHTF2	0.751327	0.0234031
ADIPOR1	0.75234	0.0183697
UPK2	0.752535	0.0248476
GBAS	0.754232	0.0221998
TMEM167A	0.754608	0.0194959
EMP2	0.754752	0.0196783
IGFBP3	0.755472	0.0179831
MMP2	0.756656	0.0221307
C15orf48	0.757313	0.0224289
DNAJB14	0.757437	0.0225414
CRCT1	0.757653	0.0177017
HPS3	0.758565	0.0236517
BUB1B	0.75883	0.0238543
KIF20A	0.761158	0.0233641
DCBLD2	0.762053	0.0167631
UFL1	0.762153	0.0197293
TIMP2	0.762448	0.017558
FAM214A	0.76292	0.0204165
GJA5	0.765036	0.022378
TTK	0.765462	0.0213054
KIFC1	0.765988	0.0225671
SIX4	0.766441	0.0224981
AURKB	0.771067	0.0189317
SHCBP1	0.772509	0.020652
KIF14	0.773052	0.0196117
PADI2	0.773087	0.0177791
KIF2C	0.773215	0.0211051
S100A8	0.774293	0.0166557
CDC6	0.775062	0.021015
CCNB1	0.779527	0.0180071
IL1R2	0.779805	0.0157104
ANPEP	0.780329	0.0173776
CALML5	0.780861	0.0173198
CDCA8	0.782046	0.0198488
FNDC3A	0.783146	0.0167186
GRAMD3	0.784414	0.0161822
SLC1A3	0.785709	0.0188275
ITPR3	0.786403	0.014439
SLC44A4	0.786735	0.0156391
RBM47	0.788745	0.0167508
FAM73A	0.788934	0.0174672
BIRC5	0.791244	0.0181605
HIPK3	0.793403	0.0147693
ITGB1	0.797184	0.0130109
QARS	0.79733	0.0140829
TMPO	0.798028	0.0152768
TDG	0.798755	0.015397
ADAM19	0.800043	0.0131026
NCCRP1	0.800461	0.0135923
EHBP1	0.801401	0.0139044
APOL6	0.801455	0.0146691
SLC9A7	0.802218	0.0142063
HMMR	0.802349	0.0167076
CASP3	0.802722	0.0141281
SCARB2	0.802974	0.0131192
DTL	0.805564	0.0147358
BUB1	0.806421	0.016342
ASS1	0.807894	0.0138331
NCAPH	0.809294	0.0148647
NFAT5	0.8096	0.0129544
CDC20	0.810896	0.0151118
GMFB	0.811013	0.0130412
CDK1	0.816902	0.0149759
CKAP2L	0.817538	0.0146585
DUSP10	0.819077	0.0119318
TMEM245	0.819658	0.0120931
GALNT3	0.820029	0.0117353
CENPF	0.823654	0.0138937
C5orf24	0.824242	0.0124935
FAM83D	0.824589	0.0140593
NCAPG	0.82459	0.0137039
CEP55	0.825125	0.0140194
GALNT7	0.825368	0.0126619
PLK1	0.827657	0.0137355
STRADB	0.828222	0.0128659
LIF	0.829892	0.0110905
DLGAP5	0.830578	0.0133748
MBNL2	0.830647	0.0121504
FAM111B	0.830897	0.0125217
UBE2W	0.832439	0.0120184
RAB14	0.838231	0.0103501
TOP2A	0.838636	0.0115038
ADAM10	0.839068	0.0101055
TJP3	0.839096	0.011644
FBLN1	0.840577	0.0116469
QKI	0.842649	0.0105873
MCM10	0.847316	0.00897804
SAA2	0.847345	0.010452
MYBL2	0.849082	0.0114407
UBE2C	0.850186	0.0109937
IFIT2	0.851575	0.0111935
DEPDC1	0.851796	0.00898799
SLC44A1	0.852811	0.00998817
SEMA3A	0.854894	0.0100416
CDSN	0.855062	0.00912728
FOXM1	0.856346	0.0107836
LMNB1	0.858793	0.0101156
IKBKAP	0.859278	0.00928784
TRIM47	0.867307	0.0097939
SPRR2G	0.870714	0.00889807
ABCA12	0.874648	0.00780905
ABAT	0.875957	0.00805464
TNFAIP2	0.876153	0.00865466
MAPRE1	0.880166	0.00751294
CCNA2	0.881354	0.00859654
ARHGAP11A	0.88604	0.00834161
RAD23B	0.88903	0.0066548
GABRP	0.89044	0.00770492
MTSS1L	0.900935	0.00707239
NAALADL2	0.904679	0.00703448
PRC1	0.905167	0.00703024
RAB15	0.906209	0.00689777
RARRES1	0.910657	0.0060192
CLCN5	0.913456	0.00635569
SGMS2	0.92545	0.0056531
ICAM1	0.931858	0.00542584
SLC35C1	0.946199	0.00484706

## Sheet: Data S3
gene	log2FoldChange	pvalue
C4orf26	0.168368	0.0378684
NMB	0.23167	0.052144
TUBA1A	0.237908	0.0518879
MALL	0.24404	0.0471939
BZW1	0.245702	0.0448287
PPP1CB	0.245855	0.0461933
ACSL4	0.248346	0.0523165
ATL2	0.251689	0.0484713
KIF11	0.252366	0.0545277
GALNT5	0.252743	0.041455
KRT31	0.253085	0.0450172
RNF141	0.254171	0.0506313
SOX4	0.256292	0.0432876
MKRN1	0.257655	0.0468268
RBMS1	0.259077	0.0461851
PDGFB	0.259746	0.0511192
PTBP3	0.26031	0.0406057
DHFR	0.260342	0.0528787
TRAK2	0.26088	0.0480979
LIF	0.262265	0.0420306
KRT19	0.26318	0.0311914
NUAK1	0.2639	0.0425156
PJA2	0.264364	0.0422216
ATP11C	0.264969	0.0491132
FLJ23867	0.266685	0.0400086
C2orf69	0.267506	0.0432884
SNCG	0.26797	0.045235
GPRC5A	0.268521	0.0310744
KLHL28	0.268575	0.037361
SYTL2	0.268737	0.0410494
POLB	0.269077	0.0456432
RNGTT	0.269919	0.0450675
MARCKS	0.270539	0.0410719
C10orf10	0.27266	0.0361005
RAP2C	0.272883	0.0427614
STK38	0.273818	0.0367739
SPRR2A	0.278004	0.0257103
SCNN1A	0.2799	0.0358805
PMAIP1	0.282426	0.0342182
FYTTD1	0.283389	0.0312792
CXADR	0.283484	0.0335931
RRM2	0.283987	0.0349629
PRSS22	0.284004	0.0312383
EFNA1	0.284271	0.0341787
CEP55	0.284903	0.0263722
TRIM2	0.287077	0.0290418
RAB11FIP1	0.287445	0.0224273
TMEM87B	0.287578	0.0314639
IL32	0.289625	0.0290698
C6orf211	0.289992	0.0313143
KCNN4	0.290075	0.0284863
RPRD1B	0.292057	0.0298985
TGM2	0.295226	0.0241879
TMEM245	0.295415	0.0247936
CA2	0.295926	0.0260511
RMND5A	0.298822	0.0249493
GXYLT1	0.299529	0.0242868
TGFBR1	0.301212	0.0250626
CALML5	0.305666	0.0231111
NCEH1	0.30649	0.0228023
PTPN1	-0.298231	0.0223573
FHL1	-0.297962	0.0216599
RBPJ	-0.294262	0.0282402
PGM1	-0.29372	0.0290361
FLRT3	-0.293209	0.0256008
SGK1	-0.292546	0.0290394
PDIA4	-0.29113	0.0249752
CCDC80	-0.289846	0.0292629
WDFY2	-0.288657	0.0320958
G0S2	-0.288621	0.0320833
41519	-0.288595	0.0213341
ESM1	-0.286998	0.0225319
CEP170	-0.286453	0.0321765
PCSK7	-0.285753	0.0321368
TMEM45A	-0.284769	0.0341977
SMAP1	-0.284572	0.0345675
LY6G6C	-0.284429	0.027757
ARL4D	-0.283618	0.0297847
SLC36A1	-0.283305	0.0201476
LYPD5	-0.282755	0.0356246
DDX3Y	-0.282582	0.0354002
NUPR1	-0.28252	0.0345998
NIPAL4	-0.281749	0.0359595
DUSP6	-0.281163	0.0303373
SMPD3	-0.280617	0.0372071
CEACAM6	-0.277376	0.038361
GSDMA	-0.277328	0.0394891
SLPI	-0.277281	0.0258892
CDH13	-0.27523	0.0366709
WSB1	-0.274229	0.0373596
ALOXE3	-0.273056	0.0309183
SLC7A11	-0.272898	0.0426234
BOD1	-0.27246	0.0430133
AKT3	-0.271126	0.0438206
RNASE7	-0.270556	0.0361829
MT2A	-0.268872	0.0311684
PTPRZ1	-0.266927	0.0452055
LCE1F	-0.265596	0.0275014
TSPYL2	-0.263837	0.0472916
MSRB3	-0.263682	0.049479
ITGA5	-0.26349	0.0348602
SORL1	-0.263074	0.0429344
MAP1B	-0.262838	0.0499212
ALDH1L2	-0.261395	0.0517756
GOPC	-0.260942	0.051412
DNAJB5	-0.258622	0.0528143
SERPINE1	-0.257414	0.0401637
CLIP2	-0.257154	0.0539321
LRP1	-0.250875	0.0491249
HSPB8	-0.250869	0.0532781
SEMA4B	-0.249443	0.0544899
SLC2A3	-0.248878	0.051585
HPGD	-0.247959	0.0313467
CYP1B1	-0.247784	0.0539289
MTRNR2L8	-0.247452	0.0498895
MIR31HG	-0.23854	0.0284489
AOX1	-0.23754	0.0428296
PRRC2C	-0.23695	0.053896
ITGA6	-0.236112	0.0505022
CFTR	-0.208594	0.0357902
LOX	-0.20438	0.047766
LCE2B	-0.200689	0.0403479
SERPINB4	-0.189595	0.0432794
BPIFC	-0.164176	0.0410238

## Sheet: Data S4
gene	log2FoldChange	pvalue
SPINK6	-0.631921	0.0101242
JAG1	-0.621724	0.0103268
LTB4R	-0.616173	0.0124171
S100P	-0.615273	0.0126189
LGALSL	-0.614327	0.0108935
CLDN1	-0.60606	0.0114708
SLC36A1	-0.597011	0.0152011
MAL2	-0.592049	0.0132165
MYH14	-0.591296	0.0165573
IGFBP2	-0.588864	0.0160106
WSB1	-0.588362	0.0148199
SGPP2	-0.583739	0.0156003
ADAMTSL4	-0.581659	0.0169737
FGFBP1	-0.581614	0.0145264
AMOT	-0.578459	0.0188159
EPB41L4B	-0.576085	0.0172401
NEBL	-0.572949	0.018257
HAP1	-0.567378	0.0214021
IL33	-0.566903	0.0171158
CPNE7	-0.566459	0.0198472
PTPRZ1	-0.565969	0.0214808
ALOX15B	-0.563019	0.0223245
CLMN	-0.561689	0.0216383
KLF8	-0.554576	0.0244936
ELL3	-0.553968	0.0249068
FABP5	-0.548631	0.021766
CRIP2	-0.548576	0.0159938
RAPGEFL1	-0.547115	0.0253009
LOC100288152	-0.543063	0.0218363
IGSF9	-0.540853	0.0276704
SNCG	-0.540744	0.0260737
SLC39A8	-0.540305	0.0248081
BDKRB2	-0.539453	0.0289655
ARL4D	-0.534942	0.0299986
NRARP	-0.532224	0.0311413
NOTCH3	-0.53138	0.0250801
FAM83C	-0.531259	0.0306194
DUOX1	-0.530629	0.0264752
PI3	-0.528767	0.0239219
ACSS2	-0.526616	0.0247496
GYLTL1B	-0.522251	0.03288
LY6D	-0.521004	0.0321355
RASAL1	-0.516716	0.0287415
KCNJ15	-0.511086	0.0381521
AP1S3	-0.509321	0.0344992
ADAM15	-0.509202	0.0291258
ARRDC3	-0.508215	0.0358104
DNER	-0.507343	0.0322901
EFNA3	-0.497053	0.0425114
CCDC64	-0.494492	0.0452322
RUNDC3A	-0.488954	0.0408568
HYAL1	-0.488803	0.0478352
RAET1L	-0.487471	0.0453975
LOC100131138	-0.485909	0.044039
BCAM	-0.483004	0.0421116
DDX3Y	-0.481187	0.0438739
IGFL2	-0.481179	0.0507876
UPK1B	-0.480031	0.0379096
FOS	-0.477692	0.0522876
AKR1C3	-0.472466	0.0521986
PALMD	-0.467621	0.0379768
MYH7B	-0.465259	0.0473619
TNC	-0.462823	0.0493243
EPHB2	-0.461697	0.0304792
HS3ST1	-0.458578	0.0514769
TGFBI	-0.458533	0.0515345
CDHR1	-0.454999	0.0405461
FUT4	-0.451912	0.040805
C9orf117	-0.412641	0.0533871
UPK3BL	-0.407152	0.0488194
GDPD2	-0.376176	0.0372606
LINC00086	-0.370678	0.0543811
GPRC5B	0.3592	0.0512632
LCE2A	0.369564	0.0455337
KISS1	0.415115	0.0344678
LOC100506328	0.421654	0.0483585
C4orf26	0.427453	0.0331098
ALDH1A3	0.443505	0.0506951
MAPK6	0.443794	0.0545169
BASP1	0.44646	0.0536475
TCEA1	0.44774	0.0539929
CAST	0.447828	0.0492157
ABAT	0.450536	0.0545435
ANLN	0.451178	0.0540491
DOCK9	0.451784	0.049518
HDAC9	0.452544	0.0519867
SALL4	0.45287	0.0308214
KRT15	0.453037	0.0468801
CST6	0.453738	0.0549707
CTGF	0.453874	0.0516392
ARHGAP18	0.454337	0.0524682
ANKRD13A	0.460355	0.0461825
RNASE7	0.46223	0.048592
FTH1	0.463927	0.0424514
FHL1	0.465215	0.0462836
DDX21	0.465735	0.0438711
TRIM8	0.465862	0.0485673
SERTAD2	0.466525	0.0494528
ARHGAP19	0.467326	0.0517447
KRT18	0.467388	0.0417443
RALA	0.4675	0.0437291
IRF2BPL	0.469023	0.0529141
PDPK1	0.470846	0.0463308
CLCN5	0.471906	0.0496784
AMFR	0.472138	0.0457537
PKN2	0.472724	0.0440538
FOXM1	0.47307	0.0548858
TIMP2	0.47629	0.0407153
CNN3	0.477998	0.0394457
ETS2	0.479034	0.0438241
HSD17B2	0.482044	0.043871
TNIK	0.482373	0.0506748
TRAPPC1	0.482415	0.0408921
SPRR4	0.483405	0.0498054
VEGFC	0.484338	0.0468015
PRKCDBP	0.484552	0.0447983
TGFA	0.485039	0.0360282
FGD6	0.485523	0.0382515
PCMTD1	0.485781	0.0427516
LSM14A	0.486185	0.0387057
GALNT5	0.486646	0.0359757
C1orf21	0.487791	0.0444343
WDR61	0.488215	0.0455541
NR1D1	0.488548	0.0478693
WNT9A	0.489357	0.0455216
ATE1	0.489598	0.0472446
C6orf15	0.490675	0.037028
SPOPL	0.490794	0.0440153
ELL2	0.491042	0.0353334
OXTR	0.49122	0.0467473
PDK3	0.492363	0.0447942
NTNG1	0.493228	0.0422042
WSB2	0.494151	0.035113
NNT	0.494456	0.0430422
TMTC4	0.494532	0.0425513
LAMB3	0.494553	0.0323264
MBNL2	0.496486	0.0393866
ITGB5	0.496902	0.0365284
MTUS1	0.497386	0.0370938
ARHGAP23	0.498001	0.0333877
NTM	0.498903	0.0425923
AMMECR1	0.498908	0.039773
ESM1	0.499315	0.0381586
HEPHL1	0.499367	0.031309
GSPT2	0.499368	0.0370893
CDC42EP3	0.499786	0.0364157
SLAMF7	0.500398	0.0361724
LPCAT2	0.500625	0.0368376
CASC4	0.501053	0.0372479
COL9A2	0.501126	0.0403498
NEFH	0.501337	0.0396088
IL6R	0.501763	0.0367019
PLA2G15	0.502397	0.0419154
F2R	0.503266	0.04009
VPS4B	0.50344	0.0317916
EPN3	0.504744	0.0336641
TMOD2	0.505116	0.0377992
HCFC2	0.506049	0.0400192
ANTXR1	0.506636	0.0357564
AGR2	0.506944	0.0256378
MX2	0.507195	0.0387947
IRX5	0.507408	0.0161904
PCTP	0.508547	0.0382691
ZYG11B	0.511606	0.0350559
LRRC20	0.512248	0.0373728
DAB2	0.512415	0.0378967
C2orf54	0.512442	0.0328204
ARL8A	0.513554	0.0331468
TACC1	0.513936	0.0295457
APOOL	0.514184	0.0366873
SPNS2	0.514428	0.0298914
ADAMTS14	0.514692	0.0333324
FAM21C	0.514724	0.0355988
PELI1	0.514757	0.0354476
MAOA	0.5157	0.0285637
ARHGAP5	0.516152	0.0284078
TAGLN3	0.516394	0.0347428
CCDC132	0.516782	0.033064
NEDD4	0.517502	0.0293331
CNFN	0.517663	0.033355
THYN1	0.517742	0.0360664
KIAA0040	0.51788	0.0280522
ADIPOR1	0.517937	0.0271246
PRSS22	0.518095	0.0298072
ADAM19	0.519335	0.0268182
CHRNB1	0.520077	0.0280633
LCP1	0.521119	0.0289119
TEF	0.521534	0.0336278
LAMC2	0.521599	0.0251699
LOC729852	0.522573	0.0338316
SLC43A3	0.522585	0.0310403
LYRM1	0.52357	0.0312157
DNAJC6	0.523716	0.0314078
KIAA0232	0.525674	0.0287603
KIAA0754	0.526951	0.0277713
SNAPIN	0.527073	0.0325667
PRDM1	0.527073	0.0263963
CNNM4	0.531009	0.0301366
ABCA1	0.531546	0.0248532
ADAMTS6	0.532895	0.0281028
NCOA2	0.533844	0.0281058
NCEH1	0.53508	0.0273762
NRP1	0.535475	0.0263295
JOSD1	0.539878	0.0242903
ASPRV1	0.540042	0.0186179
ENOX2	0.540828	0.0285158
THY1	0.54213	0.0169191
CALML5	0.542829	0.0253212
ITPRIPL2	0.544223	0.0253893
ZNF267	0.545072	0.027305
CDK6	0.545189	0.0217921
IL8	0.546202	0.0249364
BPGM	0.54692	0.0239486
MSANTD3	0.550626	0.0255054
PEG10	0.550974	0.0209225
WNT5B	0.551057	0.0256174
LZIC	0.553593	0.0250208
UBA6	0.554059	0.0197726
RMND5A	0.555198	0.0214718
NR1D2	0.55532	0.0234771
CAMK2N1	0.558911	0.0181756
SLC35D2	0.564423	0.0218446
DKK1	0.565041	0.0184485
KRT4	0.565352	0.0204373
RBMS2	0.566971	0.0178222
CYGB	0.56878	0.0211692
KRTDAP	0.570455	0.019601
ZP4	0.574608	0.0096108
ANXA6	0.57691	0.0182335
GBP1	0.578331	0.0190353
KRT13	0.579031	0.0149568
FLG	0.579588	0.0182631
VIM	0.581347	0.0146036
PICALM	0.582578	0.0145529
CAMSAP1	0.586265	0.0160107
MAGI1	0.588215	0.016401
ACVR1	0.589222	0.0170281
RARRES1	0.591002	0.0152531
RPS6KB1	0.598669	0.0147836
PITX1	0.599489	0.0122386
SPRR2G	0.599678	0.0145411
SERPINB3	0.60179	0.0145715
LRP11	0.605149	0.0126391
LAMA3	0.605207	0.011308
MAP3K7	0.60729	0.0127985
MMP2	0.60732	0.0138944
SNX9	0.60918	0.0115563
PRKCH	0.610326	0.0134412
ITGA2	0.610943	0.0108254
PURB	0.613241	0.0123041
GJA5	0.615069	0.0122098
HMGB3	0.615908	0.0111559
PMEPA1	0.620233	0.0108464
ADAM10	0.623772	0.0100549
AZGP1	0.627056	0.00877085
SERPINE2	0.628587	0.00946908
41337	0.631262	0.0101654
AXL	0.633745	0.00964012
PLA2G2F	0.641827	0.00892975

## Sheet: Data S5
GeneID	Cluster
STK38	cluster1
TMEM245	cluster1
MKRN1	cluster1
FOXO3	cluster1
UFL1	cluster1
PIK3CB	cluster1
MPC1	cluster1
GOLPH3	cluster1
OSGIN2	cluster1
LTBP2	cluster1
EPG5	cluster1
ASS1	cluster1
ACTR1B	cluster1
NEK7	cluster1
UNC5B	cluster1
SLC6A9	cluster1
KCTD12	cluster1
TRIM47	cluster1
RAB14	cluster1
IKBKAP	cluster1
NFAT5	cluster1
QARS	cluster1
TMED2	cluster1
AKAP11	cluster1
FAM73A	cluster1
MPZL1	cluster1
MRC2	cluster1
ELK3	cluster1
TMEM167A	cluster1
HIBADH	cluster1
SCARB2	cluster1
SLCO3A1	cluster1
STRADB	cluster1
HS2ST1	cluster1
HPS3	cluster1
DNAJB14	cluster1
ZMYND11	cluster1
RAP2A	cluster1
KCNQ5	cluster1
FAM118B	cluster1
IFIT2	cluster1
CHUK	cluster1
NHLRC3	cluster1
NDUFA12	cluster1
SGMS2	cluster1
MAPRE1	cluster1
FECH	cluster1
CPNE3	cluster1
ITPR3	cluster1
GALNT7	cluster1
STAG2	cluster1
RAB28	cluster1
FNDC3A	cluster1
MTSS1L	cluster1
WASF3	cluster1
TDG	cluster1
ARFGEF2	cluster1
NUFIP2	cluster1
MTX3	cluster1
TWISTNB	cluster1
ZBTB41	cluster1
FAM83D	cluster1
SLC35C1	cluster1
TH1L	cluster1
RPL15	cluster1
GPD2	cluster1
GALNT3	cluster1
EREG	cluster1
THSD4	cluster1
G3BP2	cluster1
ADAM10	cluster1
CARD11	cluster1
DESI2	cluster1
MBNL2	cluster1
SLC18A2	cluster1
MAGT1	cluster1
SUFU	cluster1
DIS3L	cluster1
FBLN1	cluster1
GMFB	cluster1
PXK	cluster1
TCEAL8	cluster1
CASP3	cluster1
PDPR	cluster1
PBRM1	cluster1
SIX4	cluster1
PHTF2	cluster1
FAF2	cluster1
AASDHPPT	cluster1
HIPK3	cluster1
SLC44A1	cluster1
ANPEP	cluster1
ZDHHC20	cluster1
TACC1	cluster1
LGALS8	cluster1
CXCL10	cluster1
DUSP10	cluster1
SLC1A3	cluster1
ITGA2	cluster1
REPS2	cluster1
ADAM19	cluster1
BAI2	cluster1
RUNX2	cluster1
CALM2	cluster1
EHBP1	cluster1
C5orf24	cluster1
DCBLD2	cluster1
ARFGAP3	cluster1
PHACTR4	cluster1
ROR1	cluster1
CCDC43	cluster1
UFM1	cluster1
APOL6	cluster1
UBE2W	cluster1
NCEH1	cluster1
APOBEC3B	cluster1
TRAK2	cluster1
CDK19	cluster1
AKT3	cluster1
MSRB3	cluster1
MIR31HG	cluster1
CCDC132	cluster2
ARL8A	cluster2
PDPK1	cluster2
NTNG1	cluster2
TRAPPC1	cluster2
LZIC	cluster2
IRX5	cluster2
WSB2	cluster2
WDR61	cluster2
RNASE7	cluster2
EPN3	cluster2
LAMC2	cluster2
NEFH	cluster2
NNT	cluster2
LAMA3	cluster2
RPS6KB1	cluster2
JOSD1	cluster2
CAMSAP1	cluster2
C1orf21	cluster2
TEF	cluster2
TAGLN3	cluster2
LAMB3	cluster2
FTH1	cluster2
PCTP	cluster2
HCFC2	cluster2
MAP3K7	cluster2
THYN1	cluster2
PLA2G15	cluster2
MX2	cluster2
FAM21C	cluster2
SLAMF7	cluster2
AXL	cluster2
VEGFC	cluster2
PELI1	cluster2
ARHGAP5	cluster2
SLC35D2	cluster2
UBA6	cluster2
ENOX2	cluster2
TMTC4	cluster2
NR1D2	cluster2
MTUS1	cluster2
RMND5A	cluster2
PURB	cluster2
TMOD2	cluster2
ATE1	cluster2
PKN2	cluster2
IL8	cluster2
C6orf211	cluster2
HMGB3	cluster2
SPOPL	cluster2
GSPT2	cluster2
LOC729852	cluster2
SERTAD2	cluster2
THY1	cluster2
DAB2	cluster2
DOCK9	cluster2
ITPRIPL2	cluster2
SNAPIN	cluster2
PICALM	cluster2
PCMTD1	cluster2
KIAA0040	cluster2
MMP9	cluster2
RBMS2	cluster2
PRDM1	cluster2
DNAJC6	cluster2
PEG10	cluster2
CNN3	cluster2
NUAK1	cluster2
AGR2	cluster2
ZYG11B	cluster2
WNT5B	cluster2
KIAA0232	cluster2
NCOA2	cluster2
SNX9	cluster2
PRKCH	cluster2
APOOL	cluster2
TRIM8	cluster2
AMFR	cluster2
CASC4	cluster2
VPS4B	cluster2
PGM1	cluster3
AOX1	cluster3
COL4A1	cluster3
UCN2	cluster3
SORL1	cluster3
PDPN	cluster3
NDRG1	cluster3
DYRK3	cluster3
SNAI2	cluster3
S100A2	cluster3
AKR1C2	cluster3
EGLN3	cluster3
SFRP1	cluster3
DPYSL4	cluster3
SLC7A5	cluster3
KCNMA1	cluster3
VCAN	cluster3
KRT75	cluster3
DIRC3	cluster3
ITGA5	cluster3
FOLR3	cluster3
AKR1C1	cluster3
LPXN	cluster3
SCG5	cluster3
TRIML2	cluster3
DUSP6	cluster3
KCNJ15	cluster3
TNC	cluster3
CA12	cluster3
FLRT2	cluster3
SEMA4B	cluster3
NIPAL4	cluster3
JAG1	cluster3
NTM	cluster3
ANXA6	cluster3
F2R	cluster3
SERPINE2	cluster3
VIM	cluster3
SGK1	cluster3
CEP170	cluster3
SLC7A11	cluster3
MAP1B	cluster3
CDH13	cluster3
IL6R	cluster3
ETS2	cluster3
PMEPA1	cluster3
ZNF267	cluster3
ACVR1	cluster3
MSANTD3	cluster3
ELL2	cluster3
FGD6	cluster3
LPCAT2	cluster3
DDX21	cluster3
GBP1	cluster3
CDK6	cluster3
LCP1	cluster3
MMP1	cluster3
INPP5D	cluster3
COL7A1	cluster3
PTHLH	cluster3
SLAMF9	cluster3
C7orf10	cluster3
SH2D5	cluster3
SLC6A8	cluster3
NDUFA4L2	cluster3
MT2A	cluster3
PLTP	cluster3
CSMD3	cluster3
NRG1	cluster3
SERPINE1	cluster3
CA9	cluster3
IFNK	cluster3
THBS2	cluster3
MARCKS	cluster3
TMEM87B	cluster3
RPRD1B	cluster3
IGSF9	cluster3
PTPRZ1	cluster3
ALOXE3	cluster4
FHL1	cluster4
PDIA4	cluster4
ALDH1L2	cluster4
LRP1	cluster4
CEP55	cluster4
MYBL2	cluster4
KIF11	cluster4
CLSPN	cluster4
PKMYT1	cluster4
MXRA5	cluster4
LMNB1	cluster4
RBL1	cluster4
CDCA3	cluster4
CDT1	cluster4
ESCO2	cluster4
NEK2	cluster4
SKA3	cluster4
FOXM1	cluster4
BUB1	cluster4
CKAP2L	cluster4
ACSL4	cluster4
CCNB2	cluster4
CCNA2	cluster4
DLGAP5	cluster4
HMMR	cluster4
BUB1B	cluster4
KIF2C	cluster4
CDCA5	cluster4
KIF18A	cluster4
BIRC5	cluster4
DTL	cluster4
PLK1	cluster4
ARHGAP11A	cluster4
RRM2	cluster4
TPX2	cluster4
KIF20A	cluster4
NDC80	cluster4
NCAPH	cluster4
FAM111B	cluster4
MCM10	cluster4
CDCA8	cluster4
SHCBP1	cluster4
CDC6	cluster4
CDK1	cluster4
ATG5	cluster4
ECT2	cluster4
STEAP2	cluster4
KIFC1	cluster4
DIAPH3	cluster4
CDC45	cluster4
MCM6	cluster4
PLK4	cluster4
G0S2	cluster4
CDH11	cluster4
NUPR1	cluster4
PBK	cluster4
MMP2	cluster4
HMGB2	cluster4
HJURP	cluster4
KIF14	cluster4
NCAPG	cluster4
TOP2A	cluster4
CENPF	cluster4
IQGAP3	cluster4
BRCA2	cluster4
TK1	cluster4
SKA1	cluster4
NID1	cluster4
KIF18B	cluster4
TTK	cluster4
DEPDC1	cluster4
ESPL1	cluster4
CDC20	cluster4
FAT2	cluster4
CYGB	cluster4
NR1D1	cluster4
CDC42EP3	cluster4
CNNM4	cluster4
ITGB5	cluster4
INHBA	cluster4
PDK3	cluster4
NEDD4	cluster4
SLC43A3	cluster4
TNF	cluster4
ABCA1	cluster4
LSM14A	cluster4
AMMECR1	cluster4
ANTXR1	cluster4
NRP1	cluster4
CCNB1	cluster4
PRC1	cluster4
AURKB	cluster4
UBE2C	cluster4
PAK2	cluster4
ANP32E	cluster4
N4BP2	cluster4
FAM20C	cluster4
TMPO	cluster4
INTS2	cluster4
TCF19	cluster4
CBS	cluster4
CAV1	cluster4
NUSAP1	cluster4
QKI	cluster4
GBAS	cluster4
SAV1	cluster4
ITGB1	cluster4
PTBP3	cluster4
KLHL28	cluster4
TGFBR1	cluster4
PMAIP1	cluster4
SOX4	cluster4
SPC25	cluster4
EFNA1	cluster4
GXYLT1	cluster4
RBMS1	cluster4
ATP11C	cluster4
BZW1	cluster4
RAP2C	cluster4
PJA2	cluster4
RNGTT	cluster4
CXADR	cluster4
C2orf69	cluster4
CUL9	cluster5
GPR132	cluster5
MAPK11	cluster5
MT1E	cluster5
GPX2	cluster5
DISP2	cluster5
KCTD11	cluster5
RTN2	cluster5
MMP3	cluster5
ATAD3B	cluster5
C16orf74	cluster5
DLK2	cluster5
HAS3	cluster5
SRPX2	cluster5
LOC642852	cluster5
KIAA1683	cluster5
ADAMTSL5	cluster5
PTGS2	cluster5
CXCL1	cluster5
CXCL5	cluster5
LEPREL1	cluster5
IL37	cluster5
CDH16	cluster5
BOD1	cluster5
RBPJ	cluster5
SERPINB4	cluster5
FLRT3	cluster5
TPPP	cluster5
MGAM	cluster5
LOC100996623	cluster5
IGFL2	cluster5
GSDMC	cluster5
PTPN1	cluster5
CCNA1	cluster5
DDX3Y	cluster5
IL33	cluster5
WDFY2	cluster5
TSPYL2	cluster5
FYTTD1	cluster6
RAB25	cluster6
UNC13D	cluster6
EVPL	cluster6
RHOV	cluster6
CKB	cluster6
NOTCH3	cluster6
AMOT	cluster6
HAP1	cluster6
UPK3BL	cluster6
SPINK6	cluster6
LGALSL	cluster6
RAPGEFL1	cluster6
CEACAM6	cluster6
EFNA3	cluster6
MYH14	cluster6
ACSS2	cluster6
S100P	cluster6
NEBL	cluster6
ADAMTSL4	cluster6
RASAL1	cluster6
SGPP2	cluster6
EPB41L4B	cluster6
DUOX1	cluster6
LY6D	cluster6
CLDN1	cluster6
AGAP11	cluster6
ANKRD22	cluster6
MUC16	cluster6
UPK1B	cluster6
MUC15	cluster6
PLCD1	cluster6
B3GNT3	cluster6
C15orf48	cluster6
ADAMTS9	cluster6
MAL2	cluster6
RAET1L	cluster6
SNCG	cluster6
RAB27B	cluster6
SAA2	cluster6
MEOX1	cluster6
SYTL2	cluster6
RAP1GAP	cluster6
H3F3A	cluster6
KLF8	cluster6
FGFBP1	cluster6
CDHR1	cluster6
GABRP	cluster6
ADAM15	cluster6
CLMN	cluster6
IGFBP2	cluster6
FAM83C	cluster6
LOC100288152	cluster6
RUNDC3A	cluster6
CCDC64	cluster6
HYAL1	cluster6
MYH7B	cluster6
LYPD3	cluster6
SLC39A8	cluster6
AP1S3	cluster6
LOC100131138	cluster6
SLC36A1	cluster6
LTB4R	cluster6
ARRDC3	cluster6
PALMD	cluster6
WSB1	cluster6
ALOX15B	cluster6
BCAM	cluster6
CRIP2	cluster6
FUT4	cluster6
GDPD2	cluster6
DNER	cluster6
ELL3	cluster6
NRARP	cluster6
CPNE7	cluster6
FABP5	cluster6
ARL4D	cluster6
BDKRB2	cluster6
GYLTL1B	cluster6
EPHB2	cluster6
LRRC20	cluster7
C4orf26	cluster7
CA2	cluster7
PRKCDBP	cluster7
ADAMTS6	cluster7
RALA	cluster7
HEPHL1	cluster7
CAMK2N1	cluster7
MMP10	cluster7
SALL4	cluster7
LRP11	cluster7
FILIP1L	cluster7
HOPX	cluster7
COL9A2	cluster7
KRTDAP	cluster7
SERPINB3	cluster7
LCE6A	cluster7
ITGB2	cluster7
LYPD5	cluster7
ACPP	cluster7
CSGALNACT1	cluster7
CARD18	cluster7
ARHGEF37	cluster7
FAM83E	cluster7
VTCN1	cluster7
C6orf15	cluster7
VWA1	cluster7
C2orf54	cluster7
C8orf73	cluster7
GATA3	cluster7
CAST	cluster7
PLA2G2F	cluster7
KIAA0754	cluster7
KRT8	cluster7
MAGI1	cluster7
ARHGAP23	cluster7
CHRNB1	cluster7
LCE3E	cluster7
ZP4	cluster7
PITX1	cluster7
TGFA	cluster7
IL1R2	cluster7
LYRM1	cluster7
LOC100506328	cluster7
HSD17B2	cluster7
SMPD3	cluster7
ASPRV1	cluster7
LCE2A	cluster7
AZGP1	cluster7
FLG	cluster7
ADAMTS14	cluster7
LCE3D	cluster7
PSG5	cluster7
IGFBP3	cluster7
KISS1	cluster7
UNC5A	cluster7
CNFN	cluster7
GSDMA	cluster7
GDA	cluster7
PRB2	cluster7
RPTN	cluster7
TMEM45A	cluster7
KLK9	cluster7
HLA-G	cluster7
LCE2B	cluster7
SPRR4	cluster7
LCE1A	cluster7
KPRP	cluster7
HPGD	cluster7
SPRR2G	cluster7
BPIFC	cluster7
LCE1F	cluster7
ESM1	cluster7
FAM26E	cluster8
EPHX3	cluster8
SERPINB7	cluster8
SERPINB2	cluster8
SCNN1B	cluster8
FUT3	cluster8
AIF1L	cluster8
PRSS27	cluster8
ANO8	cluster8
CERCAM	cluster8
CRYAB	cluster8
SORT1	cluster8
TSPAN1	cluster8
KRT78	cluster8
CCDC80	cluster8
HSPB8	cluster8
PAPL	cluster8
CASZ1	cluster8
CGN	cluster8
TMEM45B	cluster8
RHPN1	cluster8
UCA1	cluster8
TMEM125	cluster8
RALGPS1	cluster8
KLK7	cluster8
PCDH1	cluster8
SPRR2D	cluster8
MUC1	cluster8
UPK2	cluster8
BEAN1	cluster8
SLC5A1	cluster8
SPRR2E	cluster8
CFTR	cluster8
TMPRSS13	cluster8
EPS8L1	cluster8
SLPI	cluster8
SLC39A2	cluster8
LPHN2	cluster8
POF1B	cluster8
ALDH3B2	cluster8
PLA2G7	cluster8
SERPINB13	cluster8
LY6G6C	cluster8
PGLYRP3	cluster8
RHCG	cluster8
VWF	cluster8
SMAP1	cluster8
PI3	cluster8
MTRNR2L8	cluster8
KLK12	cluster8
PCSK7	cluster8
RNF39	cluster8
MAP2	cluster8
SPRR2F	cluster8
ATP6V1C2	cluster8
KRT16	cluster8
PRR15	cluster8
PLEKHA7	cluster8
LLGL2	cluster8
DBNDD1	cluster8
LMO7	cluster8
EMP1	cluster8
KRT31	cluster8
KRT19	cluster8
GUCY1B3	cluster8
DENND1C	cluster8
ANXA11	cluster8
CDC42BPG	cluster8
SH3BGRL2	cluster8
FAM84A	cluster8
UPK3B	cluster8
KIAA1211L	cluster8
KRT80	cluster8
SCNN1A	cluster8
MYEOV	cluster8
NCCRP1	cluster8
SPTBN2	cluster8
TRIM16	cluster8
LIPA	cluster8
LIF	cluster8
MACC1	cluster8
MAPRE2	cluster8
VWA5A	cluster8
P4HTM	cluster8
MYO3B	cluster8
PLAC2	cluster8
S100A9	cluster8
TRIM2	cluster8
LGALS3	cluster8
KCNN4	cluster8
HIST2H2BE	cluster8
RAB11FIP1	cluster8
ZNF185	cluster8
FXYD3	cluster8
MFSD6	cluster8
COBL	cluster8
ANXA9	cluster8
PLEKHG6	cluster8
GRHL1	cluster8
CLDN7	cluster8
DGAT2	cluster8
KCNG1	cluster8
MYO5B	cluster8
PVRL4	cluster8
PROM2	cluster8
SOWAHB	cluster8
C1orf126	cluster8
ERBB3	cluster8
BSPRY	cluster8
TM7SF2	cluster8
TGM1	cluster8
CRABP2	cluster8
SHF	cluster8
BNIPL	cluster8
CLCF1	cluster8
MYL9	cluster8
PLA2G4F	cluster8
PTGES	cluster8
TMEM79	cluster8
GAB2	cluster8
SCD	cluster8
FAM63A	cluster8
C6orf132	cluster8
ACSL1	cluster8
VILL	cluster8
CCDC64B	cluster8
METRNL	cluster8
CPA4	cluster8
KLK8	cluster8
QPRT	cluster8
SLC25A23	cluster8
TMPRSS4	cluster8
SCEL	cluster8
VGLL1	cluster8
C6orf223	cluster8
ATP6V0E2	cluster8
LAYN	cluster8
MYCN	cluster8
TMPRSS11E	cluster8
ABLIM2	cluster8
KRT13	cluster8
FLJ23867	cluster8
C10orf10	cluster8
PPP1CB	cluster8
LOX	cluster9
FRAS1	cluster9
MME	cluster9
CHAC1	cluster9
SLC44A4	cluster9
ARRB1	cluster9
SLC44A2	cluster9
EMP2	cluster9
ITGB8	cluster9
TNFAIP2	cluster9
ABCA12	cluster9
ZDHHC13	cluster9
RAD23B	cluster9
RBM47	cluster9
B4GALT4	cluster9
GRAMD3	cluster9
FAM214A	cluster9
PGRMC2	cluster9
DPP4	cluster9
QPCT	cluster9
ICAM1	cluster9
ANO1	cluster9
SLC9A7	cluster9
RAB15	cluster9
SEMA3A	cluster9
ABAT	cluster9
KRT15	cluster9
GALNT5	cluster9
RARRES1	cluster9
KRT18	cluster9
GJA5	cluster9
PLAT	cluster9
MAOA	cluster9
ANKRD13A	cluster9
TMEM27	cluster9
SPNS2	cluster9
DLG1	cluster9
TIMP2	cluster9
WNT9A	cluster9
OXTR	cluster9
CRCT1	cluster9
SLC28A3	cluster9
CDSN	cluster9
EGR3	cluster9
LAMA2	cluster9
CLIP4	cluster9
IGFL1	cluster9
SPRR2A	cluster9
TJP3	cluster9
IL32	cluster9
NAALADL2	cluster9
S100A8	cluster9
MALL	cluster9
CALML5	cluster9
PRSS22	cluster9
ALDH1A3	cluster9
KRT7	cluster9
LNX1	cluster9
ECM1	cluster9
RTKN2	cluster9
PLA2G16	cluster9
PAQR7	cluster9
GPRC5A	cluster9
GPR110	cluster9
HID1	cluster9
DDAH1	cluster9
PP14571	cluster9
KRT4	cluster9
STEAP4	cluster9
ELF3	cluster9
CPED1	cluster9
TMC5	cluster9
PADI2	cluster9
ATL2	cluster9
CLIC4	cluster9
CLCN5	cluster9
BPGM	cluster9
RARRES3	cluster9
TGM2	cluster9
DKK1	cluster9
ADIPOR1	cluster9
POLB	cluster9

## Sheet: Data S6
genes	logFC	logCPM	LR	PValue	FDR
Mir3096	-12.5839	9.49762	387.328	3.15845e-86	3.99544e-82
Snora41	-11.5341	8.43618	285.141	5.69151e-64	3.59988e-60
Eif2s3y	8.63776	6.15848	174.064	9.58394e-40	4.04123e-36
Mir365-2	-8.91941	5.84108	173.201	1.47917e-39	4.67786e-36
Areg	-4.36976	6.55739	170.051	7.20998e-39	1.82412e-35
Id3	-4.02746	9.15343	168.663	1.44915e-38	3.05529e-35
Bhlhe40	-4.03893	7.52429	165.72	6.36926e-38	1.15102e-34
Ccdc85b	-6.19524	7.57499	162.101	3.93146e-37	6.21663e-34
Epgn	-6.86489	7.69422	161.767	4.65263e-37	6.53953e-34
Tnfaip3	-4.19008	7.26043	158.762	2.10908e-36	2.66798e-33
Snora64	-3.81181	10.5353	146.428	1.04685e-33	1.20388e-30
Csrnp1	-4.25672	7.74509	140.877	1.71175e-32	1.80447e-29
Ifi202b	-6.14506	8.36245	139.053	4.28857e-32	4.17311e-29
Fosl1	-8.91186	7.12113	135.757	2.25482e-31	2.00621e-28
Arc	-5.40035	7.02091	135.651	2.37891e-31	2.00621e-28
Sprr1b	-7.62526	6.71822	134.154	5.05643e-31	3.99774e-28
Gadd45b	-3.09538	7.47654	131.189	2.25117e-30	1.67514e-27
Lce1a2	-3.8191	7.58557	130.38	3.38444e-30	2.37851e-27
Lce1b	-3.81339	6.9468	129.366	5.63906e-30	3.75443e-27
Cd207	-3.26981	6.87482	129.248	5.98426e-30	3.78504e-27
Slc25a25	-4.77221	6.10978	128.772	7.60795e-30	4.58289e-27
Lce1c	-3.42656	6.95987	128.463	8.89077e-30	5.11219e-27
Myc	-3.30102	8.6412	127.523	1.42746e-29	7.85105e-27
Pxdc1	-4.47749	6.73605	125.122	4.78645e-29	2.52286e-26
Tnfrsf12a	-4.0064	8.3091	124.279	7.31974e-29	3.59057e-26
Adm	-4.26051	6.2364	124.263	7.37982e-29	3.59057e-26
Krt16	-4.81061	10.0387	116.679	3.37548e-27	1.58148e-24
Lce1l	-3.8906	6.18827	116.603	3.50614e-27	1.58402e-24
Tiparp	-3.63667	6.73643	116.077	4.57181e-27	1.99425e-24
Ifrd1	-4.78841	9.59636	113.769	1.46395e-26	6.173e-24
Hes1	-3.33381	8.97526	113.631	1.5698e-26	6.40579e-24
Hist1h2bc	-2.79462	7.19649	113.088	2.06423e-26	8.16017e-24
Zc3h12a	-3.20158	6.57268	111.941	3.68135e-26	1.41119e-23
Cxcl1	-6.24608	5.36034	110.937	6.10911e-26	2.25625e-23
Arrdc3	2.78975	7.67028	110.842	6.4093e-26	2.25625e-23
Xist	-7.82225	5.25753	110.838	6.42094e-26	2.25625e-23
Cish	-2.9411	7.04129	110.713	6.83855e-26	2.33804e-23
Rassf1	-3.58192	7.15986	109.823	1.07142e-25	3.56672e-23
Icam1	-2.9926	6.35485	109.404	1.32331e-25	4.29228e-23
Lce1a1	-3.45911	7.20939	107.44	3.5651e-25	1.12746e-22
Vps37b	-3.44283	6.91608	106.869	4.75632e-25	1.4675e-22
Irf1	-2.64972	7.51676	106.703	5.17046e-25	1.55729e-22
Mfsd2a	-4.05275	5.69228	105.709	8.54002e-25	2.51235e-22
Itpkc	-3.46589	9.42715	103.94	2.08577e-24	5.99659e-22
1600029D21Rik	-3.95452	9.73017	103.789	2.25107e-24	6.32801e-22
Aqp3	-3.39514	9.33048	103.144	3.11591e-24	8.56875e-22
Nod2	-3.91341	5.9553	103.092	3.19914e-24	8.61045e-22
Thbs1	-4.70926	8.78916	101.61	6.75981e-24	1.78149e-21
Nfil3	-2.78765	6.29242	99.904	1.59962e-23	4.12963e-21
Wdr92	-3.0092	6.4577	98.3196	3.56023e-23	9.00738e-21
Maff	-3.0909	7.414	96.5547	8.68111e-23	2.15326e-20
Tubb6	-5.37574	5.75539	96.3753	9.50446e-23	2.31214e-20
Plk3	-3.31959	6.03802	92.6849	6.1319e-22	1.46356e-19
Dnajb1	-3.29493	9.63681	92.0647	8.3888e-22	1.96515e-19
Hspa5	-3.13075	9.85271	91.6384	1.04053e-21	2.39322e-19
Serpina3j	2.97662	7.52729	90.9524	1.47171e-21	3.32449e-19
Csrp1	-2.32653	8.18289	88.5739	4.89714e-21	1.08682e-18
Midn	-2.91876	7.23327	87.706	7.59418e-21	1.65632e-18
Nr4a3	-7.25488	5.42927	87.2724	9.45588e-21	2.0274e-18
Ovol1	-2.70658	7.23862	86.7382	1.23879e-20	2.61179e-18
Rhov	-2.30371	7.79972	84.761	3.36704e-20	6.98248e-18
Ccnl1	-2.65651	8.48153	83.3528	6.86425e-20	1.40053e-17
Avpi1	-3.11686	7.76076	83.2856	7.10135e-20	1.42591e-17
Sfn	-2.99865	12.2967	83.0893	7.84304e-20	1.55023e-17
Hbegf	-3.83579	7.00755	83.0394	8.04345e-20	1.56538e-17
Slc20a1	-2.88916	5.87085	81.6839	1.59693e-19	3.04241e-17
Hmox1	-2.73279	6.45274	81.666	1.6114e-19	3.04241e-17
Epha2	-3.00643	7.36696	81.5297	1.72645e-19	3.2117e-17
Bcl3	-4.99261	5.09393	80.5306	2.86241e-19	5.24775e-17
Ereg	-3.88842	5.34889	78.9535	6.35888e-19	1.14914e-16
Ldlr	-3.62511	6.68458	77.1652	1.57239e-18	2.80151e-16
Plk2	-2.61577	6.54324	76.6795	2.01079e-18	3.53284e-16
Coq10b	-3.10414	6.60254	76.0527	2.76198e-18	4.7839e-16
Uap1	-2.54302	6.28094	76.0267	2.79849e-18	4.7839e-16
Pde4b	-3.73183	5.97306	75.6426	3.3994e-18	5.73365e-16
Ralgds	-2.75947	7.01711	74.9987	4.71026e-18	7.8401e-16
Hsp90aa1	-2.36942	8.59984	74.0022	7.8029e-18	1.28191e-15
Dusp7	-2.97674	7.28462	73.8614	8.37978e-18	1.35903e-15
Kctd11	-3.04684	6.47677	72.6803	1.52445e-17	2.44104e-15
Zfp703	-3.19364	7.03854	72.5031	1.66769e-17	2.63704e-15
Errfi1	-2.50477	7.82815	72.1736	1.97072e-17	3.07773e-15
Socs3	-2.58419	8.49716	71.8343	2.34048e-17	3.61061e-15
Cebpb	-2.2967	6.87566	71.6133	2.61788e-17	3.98991e-15
Snord15b	-2.13924	6.9027	71.0947	3.40488e-17	5.12758e-15
Nfkbia	-2.75214	9.64578	70.5418	4.50606e-17	6.70608e-15
Dusp5	-2.9965	6.07739	70.4516	4.71697e-17	6.93834e-15
Arid5a	-3.28135	5.43634	69.946	6.09494e-17	8.86219e-15
Nr4a1	-4.72932	9.83135	69.8167	6.50783e-17	9.29471e-15
Mafk	-2.34205	7.06604	69.8072	6.53936e-17	9.29471e-15
Gm13363	-2.87162	7.03408	69.3648	8.18368e-17	1.15026e-14
Nfkbiz	-2.13147	7.14915	69.2598	8.63094e-17	1.19979e-14
Rnf19b	-2.72331	7.28903	68.9689	1.00031e-16	1.37542e-14
Ier3	-2.95142	8.37615	68.8118	1.08322e-16	1.47342e-14
Lmna	-2.47944	10.0234	67.6663	1.93643e-16	2.60595e-14
Fkbp5	2.71053	6.26203	67.4068	2.20881e-16	2.9412e-14
Lce1d	-3.70031	5.2	67.3513	2.27193e-16	2.99375e-14
Rnd3	-2.9385	7.47264	67.2165	2.43266e-16	3.17248e-14
Mt1	-2.7636	10.95	66.5783	3.36269e-16	4.32712e-14
Ppp1r15a	-2.87305	8.8193	66.5644	3.38644e-16	4.32712e-14
Srf	-2.94505	6.67836	66.2123	4.04869e-16	5.1216e-14
Fam110a	-2.8972	6.01426	65.7964	4.99988e-16	6.26222e-14
Serpine1	-5.42153	4.75498	65.5647	5.62384e-16	6.97467e-14
Ier5	-2.53129	6.32623	65.389	6.14826e-16	7.55102e-14
Gem	-3.04823	5.78626	65.0789	7.19586e-16	8.75266e-14
Pvrl2	-2.28425	7.07653	65.0022	7.48127e-16	9.01314e-14
Atf3	-4.21263	11.1143	64.8393	8.12602e-16	9.67603e-14
Klf10	-2.361	6.71134	64.8252	8.18446e-16	9.67603e-14
Mir466i	7.93309	5.12963	63.9838	1.25445e-15	1.46933e-13
Sbno2	-2.56999	6.70637	63.9395	1.28302e-15	1.48901e-13
Rgs2	-2.34423	6.98998	63.8489	1.34336e-15	1.54487e-13
8430408G22Rik	-3.51429	5.74864	61.8331	3.73836e-15	4.26038e-13
Actg1	-2.61295	12.4232	61.4481	4.54561e-15	5.13411e-13
Wsb1	-2.33353	7.69322	61.1	5.42472e-15	6.0728e-13
Mafb	-2.62476	5.64607	60.8731	6.0874e-15	6.75488e-13
Atf4	-2.61382	9.50729	59.7728	1.06465e-14	1.17112e-12
Sat1	-2.28452	9.24529	59.4207	1.27321e-14	1.38845e-12
Mt4	2.04499	6.77694	59.3402	1.32641e-14	1.43411e-12
Sertad1	-2.69371	7.75835	59.2757	1.37059e-14	1.46932e-12
Actb	-2.36688	11.2767	59.0422	1.54325e-14	1.64052e-12
Tgif1	-2.25313	7.70431	58.4479	2.08746e-14	2.20053e-12
1810011O10Rik	-2.14232	7.05693	58.1056	2.48415e-14	2.59706e-12
Adrb2	-2.02391	6.92133	57.7693	2.94729e-14	3.05601e-12
Phf23	-1.92363	6.8722	57.7222	3.01882e-14	3.10473e-12
Baiap2	-1.80591	7.68801	57.4368	3.49022e-14	3.56058e-12
Lce1i	-4.18885	4.82401	57.1542	4.02951e-14	4.07786e-12
Serpinb2	-3.72128	10.2382	57.1346	4.06973e-14	4.08588e-12
Hilpda	-3.08292	5.26562	57.0686	4.20866e-14	4.1921e-12
Pnrc1	-2.15096	8.26252	56.5822	5.38962e-14	5.32646e-12
Mt2	-2.4766	10.8963	56.2691	6.32008e-14	6.1976e-12
Pmp22	-2.72776	5.45683	55.9312	7.50533e-14	7.30326e-12
Ch25h	-6.81836	4.40568	55.6611	8.61051e-14	8.31473e-12
Idi1	-2.32976	6.20218	54.4764	1.57322e-13	1.50767e-11
Hspa8	-1.94339	11.0265	53.6477	2.39868e-13	2.28145e-11
Myd88	-2.05204	6.70474	53.5957	2.463e-13	2.32515e-11
Cxcl16	-2.26836	7.26874	53.3071	2.8527e-13	2.67308e-11
Odc1	-2.84951	6.50777	53.0451	3.25984e-13	3.03213e-11
Slitrk6	2.92952	5.67485	52.9056	3.49968e-13	3.23145e-11
Krt14	-1.98539	12.6983	52.2209	4.95959e-13	4.54629e-11
Fosb	-2.60285	10.1726	52.0602	5.38247e-13	4.89843e-11
Ezr	-2.45154	9.17825	51.8642	5.94762e-13	5.3741e-11
Clic4	-2.52466	7.63956	51.8496	5.99186e-13	5.37568e-11
Ccrn4l	-3.91101	5.36402	51.7656	6.25377e-13	5.57114e-11
Sesn1	1.95403	6.35974	51.7016	6.46094e-13	5.71544e-11
Phlda1	-3.72773	5.61787	51.6509	6.63013e-13	5.82439e-11
Atp6v0c-ps2	-9.11152	6.08337	51.0767	8.88243e-13	7.73897e-11
Gm11974	-1.86225	6.1491	51.0658	8.93193e-13	7.73897e-11
Id1	-1.97532	7.70882	50.8177	1.01356e-12	8.72215e-11
Krtap3-2	-2.52384	5.47218	50.6558	1.1007e-12	9.40804e-11
Cdkn1a	-2.04637	9.64911	50.6334	1.11337e-12	9.45243e-11
Tubb2a	-2.35747	6.85807	50.1045	1.4577e-12	1.22933e-10
Map3k8	-2.41447	5.72989	50.0646	1.48763e-12	1.24626e-10
Egr3	-2.84874	6.61363	50.0496	1.49911e-12	1.24761e-10
Txnrd1	-2.23662	5.83593	49.9337	1.59027e-12	1.31483e-10
Erdr1	-2.03777	9.60214	49.8858	1.6296e-12	1.3386e-10
4930523C07Rik	-2.46653	5.92788	49.7725	1.72647e-12	1.40902e-10
Lce1f	-4.45125	4.57688	49.6776	1.81201e-12	1.46936e-10
Cldn4	-3.07733	9.52247	49.5736	1.9107e-12	1.53951e-10
Ehd1	-2.46081	5.58774	48.983	2.58185e-12	2.06711e-10
Hist1h1c	-1.82199	7.72843	48.928	2.65539e-12	2.11262e-10
Lypd3	-2.60778	10.3011	48.7158	2.95871e-12	2.33923e-10
Trim16	-3.0412	5.47217	48.5537	3.21372e-12	2.52507e-10
Map2k3	-2.33103	7.12432	47.5181	5.44987e-12	4.25561e-10
Fgfbp1	-1.87231	8.64749	47.2679	6.19193e-12	4.80539e-10
Tuba1c	-1.90759	8.28729	46.8463	7.6776e-12	5.92205e-10
Pqlc1	-2.51581	6.85438	46.7979	7.86992e-12	6.0336e-10
Kdm6b	-2.54309	6.11374	46.7812	7.93704e-12	6.04841e-10
Trib1	-2.41108	6.25247	46.2813	1.02436e-11	7.75937e-10
Eif1a	-2.4997	6.29319	45.9705	1.2005e-11	9.03947e-10
Elf3	-4.70883	4.41932	45.8629	1.26827e-11	9.49324e-10
Insig1	-3.23342	4.89364	45.6709	1.39888e-11	1.04093e-09
Zfp750	-1.82611	8.08746	45.3994	1.60688e-11	1.18871e-09
Hspb8	-2.03653	8.66363	44.917	2.05566e-11	1.51186e-09
Zfp593	-2.70858	5.17613	44.8634	2.11271e-11	1.54484e-09
Litaf	-1.58428	7.28888	44.3072	2.80676e-11	2.04055e-09
Mir22hg	-2.50995	5.81998	44.2709	2.85937e-11	2.06692e-09
Ngf	-6.45667	4.71401	44.0331	3.22873e-11	2.32065e-09
Sde2	-2.17281	5.59224	43.885	3.48239e-11	2.48883e-09
Ddx3y	6.87104	4.3992	43.521	4.19428e-11	2.98077e-09
Tsc22d3	2.59607	8.23602	43.4925	4.25597e-11	3.00771e-09
Cfl1	-1.84611	9.69681	43.4356	4.38147e-11	3.0792e-09
Dnajb4	-2.06605	6.05065	43.4048	4.45092e-11	3.11072e-09
Fam46b	-2.12743	5.61754	43.2594	4.79429e-11	3.33229e-09
Angptl4	-2.07843	7.08697	43.2454	4.82876e-11	3.33791e-09
Ifitm3	-1.847	8.41684	42.9556	5.59972e-11	3.84981e-09
Lce6a	-1.64404	6.26881	42.8451	5.92512e-11	4.0515e-09
Sh3bp2	-2.44029	5.31645	42.8168	6.01127e-11	4.08831e-09
Best2	3.21497	5.05703	42.7405	6.25052e-11	4.22829e-09
Snora28	-1.55793	8.57559	41.7684	1.0275e-10	6.91374e-09
Iffo2	-2.20317	7.85534	41.6759	1.0773e-10	7.2105e-09
Ndrg1	-1.84768	7.62483	41.6569	1.08779e-10	7.24242e-09
Osgin1	-2.83624	4.98877	41.5028	1.17704e-10	7.79556e-09
H3f3b	-1.6647	10.8889	41.024	1.50375e-10	9.90751e-09
Cd83	-3.23875	4.74097	40.7207	1.75617e-10	1.15107e-08
Glul	1.76338	8.18709	40.7025	1.77257e-10	1.15583e-08
Dusp6	-2.7333	6.25416	40.4533	2.0137e-10	1.30632e-08
Dnaja1	-1.75047	6.35605	40.2033	2.28861e-10	1.47709e-08
Gm6682	-1.73029	6.83711	40.1179	2.39091e-10	1.53528e-08
Mob3a	-2.55081	5.6953	39.9881	2.55514e-10	1.63245e-08
Tmem51	-2.26093	5.36907	39.6504	3.0374e-10	1.93081e-08
Eif1	-1.86333	10.5602	39.372	3.50291e-10	2.21559e-08
Sdc4	-1.72365	9.29149	39.2941	3.64546e-10	2.28354e-08
Rela	-2.10341	6.7317	39.2935	3.64644e-10	2.28354e-08
Zc3hav1	-2.06407	6.29874	39.281	3.66987e-10	2.28689e-08
Mat2a	-2.10715	7.39572	39.2037	3.81814e-10	2.36762e-08
Zfp131	-2.14893	5.88592	39.15	3.92466e-10	2.4218e-08
Egr2	-1.70955	7.09616	39.1265	3.97213e-10	2.43919e-08
Rgcc	-1.72823	7.44757	39.0601	4.10961e-10	2.51143e-08
Tm4sf1	-2.91863	4.85709	38.9729	4.29732e-10	2.61351e-08
Nolc1	-1.8071	5.83549	38.6476	5.07646e-10	3.0726e-08
Isg15	-2.14611	5.44115	38.6056	5.18694e-10	3.12452e-08
Pmaip1	-3.21252	5.5399	38.5323	5.38554e-10	3.22877e-08
Azin1	-2.11135	5.74213	38.4461	5.62882e-10	3.35871e-08
Cyr61	-2.06262	8.09669	38.3924	5.78559e-10	3.43604e-08
Map7d1	-2.0564	6.54515	38.2377	6.26291e-10	3.70214e-08
Egr1	-1.97098	10.3569	38.1845	6.43628e-10	3.78693e-08
Fdft1	-1.58288	6.15499	37.9014	7.44114e-10	4.35789e-08
Tsc22d2	-3.22489	4.90281	37.8053	7.81684e-10	4.55682e-08
Lipg	-4.84369	4.15704	37.7579	8.00927e-10	4.64758e-08
Sowahc	-1.99209	6.68477	37.7067	8.22234e-10	4.74944e-08
Btg2	-2.62965	9.71271	37.6773	8.34721e-10	4.79965e-08
Ripk3	-3.90582	4.37493	37.466	9.30182e-10	5.32434e-08
Akirin1	-2.15998	6.36892	37.2305	1.04961e-09	5.98086e-08
Sprr2h	-5.47935	4.0704	37.1812	1.07648e-09	6.10646e-08
Tmsb10	-1.49771	8.48497	36.9726	1.19802e-09	6.7656e-08
Efhd2	-2.21083	6.54626	36.9597	1.20596e-09	6.78019e-08
Nop58	-1.83796	7.34761	36.9481	1.21318e-09	6.79056e-08
Klf16	-2.20581	5.77864	36.8	1.30888e-09	7.29401e-08
Bnip3	1.7958	5.91573	36.2453	1.7398e-09	9.65283e-08
Ube2s	-1.55721	7.49998	36.1045	1.87012e-09	1.03306e-07
Srxn1	-3.70396	4.96321	35.9289	2.04651e-09	1.12238e-07
Sqstm1	-1.51272	8.09196	35.926	2.04956e-09	1.12238e-07
Ehf	-2.23602	5.25275	35.5498	2.48614e-09	1.35559e-07
Spty2d1	-2.00882	5.47258	35.3825	2.70904e-09	1.47079e-07
Crem	-3.22384	4.56521	35.2933	2.83607e-09	1.53317e-07
Tuba4a	-1.33914	7.88081	35.0509	3.21202e-09	1.72902e-07
Tob2	-1.86151	5.81029	34.608	4.03248e-09	2.16148e-07
Dnajb9	-2.01514	6.0174	34.4092	4.46603e-09	2.38377e-07
Dennd2c	-2.33697	6.09203	34.3941	4.50084e-09	2.38522e-07
Ppif	-1.88199	6.18134	34.3917	4.50646e-09	2.38522e-07
Gcnt2	-1.68482	5.81679	33.7841	6.15791e-09	3.24573e-07
Beta-s	-2.38584	6.35924	33.6298	6.66633e-09	3.49913e-07
Lce1m	-2.17975	9.63792	33.615	6.71737e-09	3.51135e-07
Ripk4	-1.4118	7.25804	33.4471	7.32304e-09	3.79786e-07
BC002163	-2.39143	5.02628	33.4464	7.32551e-09	3.79786e-07
Pim3	-1.45983	7.33709	33.4175	7.4352e-09	3.83899e-07
Zfp36	-2.23729	11.5764	33.3905	7.53929e-09	3.87691e-07
Hmgcs2	1.6958	8.1028	33.3439	7.72214e-09	3.95486e-07
Il22ra2	1.38405	7.37648	33.0942	8.78019e-09	4.4786e-07
Lce1h	-4.31156	4.10868	33.0576	8.94708e-09	4.5454e-07
Il6	-6.53844	3.78394	33.0154	9.14328e-09	4.6142e-07
Irx2	1.43379	6.98678	33.0128	9.15545e-09	4.6142e-07
Gnl3	-1.81038	6.73921	33.005	9.19226e-09	4.61437e-07
Slc43a2	2.08569	5.47085	32.904	9.68226e-09	4.84113e-07
Ddx3x	-1.87064	8.33152	32.7192	1.06482e-08	5.30316e-07
Angptl7	2.29537	5.26888	32.5157	1.18233e-08	5.86528e-07
Klf6	-1.96554	8.72368	32.4061	1.25096e-08	6.18152e-07
Trp53inp1	1.54689	6.1374	32.3417	1.29308e-08	6.36476e-07
Mfge8	-1.56548	5.93354	32.3279	1.3023e-08	6.38532e-07
Ptp4a2	-1.71206	7.24233	32.3187	1.30851e-08	6.39099e-07
Pde12	-1.97484	5.38267	32.1849	1.40173e-08	6.81997e-07
Ddit4	1.60758	7.51244	32.1583	1.42109e-08	6.88767e-07
Defb14	-4.61897	4.00931	32.1443	1.43139e-08	6.91111e-07
Slc2a1	-1.29424	7.68589	32.0377	1.5121e-08	7.27301e-07
Map3k11	-1.72029	5.90699	31.9892	1.55035e-08	7.42875e-07
Cd44	-1.77201	6.29649	31.9025	1.62107e-08	7.73831e-07
Sprr2g	-6.51776	3.76888	31.8417	1.67265e-08	7.92855e-07
Tagln2	-1.42839	8.52021	31.8407	1.67346e-08	7.92855e-07
Arl5b	-2.63702	5.19491	31.6994	1.79978e-08	8.49521e-07
Gadd45g	-1.78301	5.5901	31.6407	1.85501e-08	8.72339e-07
Plin2	-2.25772	6.29581	31.599	1.89524e-08	8.87953e-07
Chka	-2.3616	4.96056	31.1591	2.37719e-08	1.10965e-06
Klf2	-1.85247	5.48109	31.128	2.41557e-08	1.12342e-06
Pard6b	-2.1333	5.15921	30.8822	2.74173e-08	1.27044e-06
Tra2b	-1.51592	7.73984	30.8725	2.75548e-08	1.27215e-06
Map1lc3a	-1.27585	7.83054	30.8558	2.77932e-08	1.27849e-06
Emp1	-1.80792	9.90711	30.7715	2.90273e-08	1.32752e-06
Ptger4	-2.05617	5.60359	30.7687	2.90691e-08	1.32752e-06
Sox9	-1.758	6.68649	30.6778	3.0463e-08	1.38618e-06
Eif5a	-1.43697	10.1368	30.4974	3.34316e-08	1.51581e-06
Top1	-1.88006	6.93913	30.4869	3.36131e-08	1.51859e-06
Timp3	-1.82904	5.62234	30.1996	3.89787e-08	1.75474e-06
Lysmd1	1.67668	5.81693	30.1142	4.07334e-08	1.82722e-06
Nop56	-1.33517	6.6629	30.0986	4.10627e-08	1.83549e-06
Fam71a	-3.89252	4.1108	30.0363	4.24029e-08	1.88872e-06
Ccl20	-3.39397	4.28218	29.8327	4.70979e-08	2.09049e-06
Etf1	-1.66903	7.42373	29.7958	4.8004e-08	2.12325e-06
Esr1	-3.35348	4.29096	29.623	5.24795e-08	2.31312e-06
Pdk4	-1.88753	6.40546	29.6155	5.26814e-08	2.31396e-06
Rybp	-1.94962	5.67624	29.5939	5.32711e-08	2.33176e-06
Slc19a2	-2.15692	5.18915	29.4385	5.77187e-08	2.51773e-06
Tgm3	2.2877	5.14003	29.3396	6.07413e-08	2.64047e-06
Arf4	-1.48521	7.33997	29.2897	6.23266e-08	2.70011e-06
Gm7334	-1.36811	6.14051	29.2179	6.46806e-08	2.79252e-06
Pmvk	-1.33321	6.79	29.1458	6.71323e-08	2.88852e-06
Fam43a	-2.74126	4.58908	28.9972	7.24831e-08	3.10817e-06
S100a13	-1.35185	6.23668	28.885	7.68071e-08	3.28246e-06
Mdfi	-2.70238	4.60661	28.8296	7.90354e-08	3.36632e-06
Stk40	-1.70969	6.5717	28.7982	8.03245e-08	3.40975e-06
3230401D17Rik	-1.53152	6.96464	28.7247	8.34331e-08	3.52986e-06
Slco2a1	-1.93715	5.26799	28.6054	8.87355e-08	3.74168e-06
Asprv1	-1.65146	9.82344	28.3778	9.98014e-08	4.19431e-06
Cxcl14	-1.33582	8.73253	28.3401	1.01764e-07	4.24736e-06
Ppp1r15b	-1.82999	5.54306	28.3374	1.01907e-07	4.24736e-06
Eppk1	-2.12059	5.74505	28.3343	1.02071e-07	4.24736e-06
Nhp2l1	-1.28833	7.14091	28.2792	1.05017e-07	4.35564e-06
Selk	-1.26456	7.59927	28.2339	1.07505e-07	4.44215e-06
Cebpd	-2.1012	5.07094	28.2285	1.07806e-07	4.44215e-06
Hk2	-2.39223	4.80476	28.1693	1.11152e-07	4.56518e-06
Ifngr1	1.2048	7.56182	28.0142	1.20432e-07	4.93029e-06
Zfp36l1	-1.26558	8.07159	27.8488	1.31173e-07	5.35064e-06
Bcl10	-1.6794	6.98929	27.8434	1.31545e-07	5.35064e-06
Gadd45a	-2.87025	4.45529	27.7961	1.34795e-07	5.46524e-06
Nfkb2	-1.53881	5.88727	27.689	1.42474e-07	5.75814e-06
Tef	1.51349	5.93627	27.6502	1.45361e-07	5.85609e-06
Hnrnpc	-1.22273	7.42194	27.594	1.49641e-07	6.00938e-06
Pcna	-1.32329	7.67303	27.5816	1.50608e-07	6.02908e-06
Snora24	6.39667	3.86769	27.402	1.65258e-07	6.59466e-06
H2-Ab1	-2.05977	7.36966	27.1992	1.83532e-07	7.30086e-06
Mapk6	-1.7572	5.84977	27.1521	1.88058e-07	7.45746e-06
Crct1	-1.82496	8.75856	27.1137	1.91837e-07	7.58354e-06
Zfand5	-1.59498	5.63934	26.9395	2.09929e-07	8.2729e-06
Yrdc	-1.40592	6.17098	26.9115	2.12985e-07	8.36725e-06
Gas5	-1.14117	7.53665	26.8872	2.15678e-07	8.44683e-06
Mid1	-1.63724	5.56744	26.806	2.24938e-07	8.78229e-06
Cyp51	-1.7885	5.46282	26.7724	2.28887e-07	8.90898e-06
Nr4a2	-4.33631	3.85533	26.7117	2.36181e-07	9.16469e-06
Nup62	-1.51793	5.74514	26.521	2.60694e-07	1.00828e-05
Slc31a2	1.44281	7.43469	26.5155	2.61435e-07	1.00828e-05
Gcc1	-2.19556	4.89855	26.5076	2.62501e-07	1.00931e-05
Cd59a	1.57496	5.98135	26.4177	2.7501e-07	1.05421e-05
Rhob	-1.63121	7.71227	26.3791	2.80564e-07	1.07224e-05
Ccrl1	1.44266	6.59762	26.3203	2.89227e-07	1.10202e-05
Tgm1	-1.66113	6.05183	26.227	3.0355e-07	1.15313e-05
Hpgd	2.55032	4.79894	26.1808	3.10899e-07	1.1775e-05
Nrarp	-1.2369	6.86064	26.0516	3.32416e-07	1.25524e-05
S100a14	-1.36444	10.2265	26.0218	3.37583e-07	1.27096e-05
Vegfa	-2.21746	4.84356	25.8284	3.73163e-07	1.40074e-05
Tob1	-1.41905	6.64183	25.7925	3.80169e-07	1.42282e-05
Cpa4	-2.12432	4.92311	25.6287	4.13838e-07	1.54426e-05
Hmgcr	-1.99563	5.06908	25.565	4.27734e-07	1.59142e-05
Sc4mol	-1.47536	7.14164	25.5386	4.3362e-07	1.60859e-05
Mapkapk2	-1.4239	6.79871	25.5081	4.4053e-07	1.62945e-05
Arid5b	-1.8749	5.33992	25.3108	4.87975e-07	1.79968e-05
Uck2	-1.36683	5.92308	25.0743	5.51625e-07	2.02851e-05
P2ry10	-3.23764	4.13525	24.9653	5.83724e-07	2.14032e-05
Chmp3	1.17928	7.38659	24.9343	5.93181e-07	2.16871e-05
Marcksl1	-1.35621	6.3997	24.9259	5.9578e-07	2.17194e-05
S100a10	-1.26277	10.2664	24.8882	6.07537e-07	2.20843e-05
Bmp2	-1.74145	5.32184	24.8687	6.13698e-07	2.22444e-05
Capns1	-1.25326	6.51972	24.7239	6.61583e-07	2.39115e-05
Siah2	-2.55062	4.51672	24.7059	6.67807e-07	2.40677e-05
Rhog	-1.29342	6.43137	24.6237	6.96879e-07	2.50441e-05
4930562F07Rik	-2.00774	4.98633	24.529	7.32005e-07	2.62319e-05
Tra2a	-1.27918	7.65224	24.4563	7.60155e-07	2.71637e-05
Il20ra	1.50065	6.77422	24.292	8.27812e-07	2.94981e-05
Phf13	-1.78218	5.22397	24.0408	9.4314e-07	3.35133e-05
AI837181	-1.44054	5.72893	23.9652	9.80939e-07	3.47588e-05
F3	-1.42659	7.68704	23.9038	1.01274e-06	3.57852e-05
Vim	-1.30113	6.88867	23.8827	1.02387e-06	3.60779e-05
Emd	-1.26543	6.74324	23.8773	1.02677e-06	3.60795e-05
Gm1821	-1.48867	10.2371	23.6213	1.17283e-06	4.10977e-05
Irx3	-1.5152	5.58047	23.5641	1.2082e-06	4.22204e-05
Pim1	-1.48127	7.54563	23.551	1.21643e-06	4.23908e-05
Slc6a6	1.24326	8.20949	23.5181	1.23742e-06	4.30037e-05
Tnfaip2	-2.11372	4.81516	23.4109	1.30833e-06	4.53437e-05
Aprt	-1.20799	6.4281	23.3552	1.3468e-06	4.65288e-05
Lgals1	-1.46604	5.64723	23.3508	1.34989e-06	4.65288e-05
Fdps	-1.22724	7.64865	22.998	1.62171e-06	5.57464e-05
Niacr1	-1.1424	7.04646	22.9682	1.64705e-06	5.64639e-05
Mcl1	-1.22513	7.90146	22.9477	1.66471e-06	5.69152e-05
Eif4e	-1.4424	5.93312	22.8094	1.78888e-06	6.09954e-05
Sirt1	-1.81586	5.8599	22.7072	1.88658e-06	6.41539e-05
Adam8	-1.769	5.16535	22.6956	1.89801e-06	6.43696e-05
Cnfn	-1.57993	8.1045	22.6718	1.92168e-06	6.49981e-05
Gpr56	-1.30351	6.95311	22.6099	1.98458e-06	6.69465e-05
Hspa1a	-1.30983	8.54065	22.6014	1.99341e-06	6.70654e-05
Ftl1	-1.17923	9.65366	22.585	2.01044e-06	6.7459e-05
Tubb2b	-1.71155	5.23354	22.5686	2.02775e-06	6.77413e-05
Ccl27b	-1.58112	5.41805	22.5669	2.02956e-06	6.77413e-05
2310050C09Rik	-1.30879	8.58961	22.4439	2.16366e-06	7.20271e-05
Tubb4b	-1.22348	9.77549	22.3893	2.22614e-06	7.39124e-05
Snora70	-1.7658	7.35877	22.3705	2.24796e-06	7.44416e-05
Bag3	-1.46209	5.59443	22.3136	2.31564e-06	7.64826e-05
Apcdd1	1.18665	7.032	22.2995	2.33272e-06	7.6846e-05
Pik3ip1	1.53147	5.61397	22.2291	2.41977e-06	7.95069e-05
Gramd3	-1.23051	6.0197	22.1462	2.52656e-06	8.26682e-05
Gm1821	-1.37369	10.1694	22.1443	2.52906e-06	8.26682e-05
Bzw1	-1.41235	7.58861	22.1075	2.57796e-06	8.40494e-05
Ear2	-2.45034	4.44979	22.0526	2.6528e-06	8.61571e-05
Calcoco1	1.21068	6.27367	22.0457	2.66239e-06	8.61571e-05
2310002J15Rik	-1.30806	6.99108	22.0452	2.66304e-06	8.61571e-05
Anxa8	1.26088	11.1921	22.0369	2.67459e-06	8.63102e-05
Skil	-2.20887	4.64843	22.0027	2.72272e-06	8.7481e-05
Ifitm6	-1.21069	6.5779	22.0013	2.7247e-06	8.7481e-05
A130010J15Rik	-2.69521	4.27047	21.8781	2.90525e-06	9.30415e-05
Igsf8	-1.33654	5.79062	21.8579	2.93604e-06	9.37902e-05
Mycl1	1.65768	5.40979	21.786	3.04816e-06	9.71266e-05
Klf4	-1.23408	9.38482	21.722	3.15152e-06	0.000100168
Sprr2d	-5.10912	3.47757	21.5666	3.41753e-06	0.00010835
Eif3j1	-1.43643	6.79704	21.5142	3.51215e-06	0.000111072
Pik3r1	1.61825	5.44551	21.4899	3.55704e-06	0.000112128
Eif5	-1.46059	7.73388	21.4865	3.56329e-06	0.000112128
Kank1	1.12832	6.85515	21.4686	3.59669e-06	0.000112899
Ist1	-1.29867	7.46154	21.4621	3.60885e-06	0.000113
Ddx21	-1.49289	6.14294	21.4408	3.64916e-06	0.00011398
Junb	-1.67235	10.3436	21.4233	3.68275e-06	0.000114746
Eif4a1	-1.21958	9.97461	21.3622	3.80199e-06	0.00011817
Lce1k	-4.27808	3.61565	21.2709	3.98744e-06	0.000123366
Hspb1	-1.48512	11.8396	21.2703	3.98868e-06	0.000123366
Nme1	-1.28076	5.85559	21.2015	4.13433e-06	0.000127559
Nasp	-1.23788	6.74478	21.1847	4.1708e-06	0.000128371
Bpifc	-1.28786	5.83885	21.1394	4.27066e-06	0.000131126
Zfp386	1.65118	5.37617	21.0949	4.37094e-06	0.00013388
Slc16a1	-2.79839	4.15826	21.0009	4.59056e-06	0.000140267
Alyref	-1.17061	6.14713	20.9819	4.63632e-06	0.000141324
Irs2	-1.91713	5.04676	20.9726	4.659e-06	0.000141674
Crb3	-1.32416	5.75495	20.9302	4.76325e-06	0.000144497
Fbxo32	1.98828	4.9749	20.9101	4.81348e-06	0.000145671
Stat3	-1.36835	7.01544	20.8942	4.85371e-06	0.000146538
Krt17	-1.44692	11.7956	20.852	4.96169e-06	0.000149441
Hspa1b	-1.22592	8.7892	20.8291	5.02137e-06	0.00015088
Notch1	-1.27508	6.56794	20.7539	5.22253e-06	0.000156552
Txnip	2.09281	10.0264	20.74	5.26059e-06	0.00015732
1190003J15Rik	-1.23595	9.33414	20.7176	5.32238e-06	0.000158793
Ets2	-1.22294	8.33702	20.6909	5.39706e-06	0.000160642
Tacstd2	-1.35558	10.5261	20.6344	5.55876e-06	0.000165067
Pprc1	-1.83359	4.95615	20.5853	5.70335e-06	0.000168963
Ippk	-2.03933	4.85317	20.5231	5.89146e-06	0.000174128
Ppa1	-1.54568	5.34611	20.5125	5.92435e-06	0.000174692
H2-K1	-1.20299	9.32975	20.5051	5.94719e-06	0.000174958
Zfp948	-1.5831	5.35073	20.4978	5.97011e-06	0.000175225
Efemp1	1.18577	6.49168	20.4576	6.0966e-06	0.000178523
Ccl2	-3.32319	3.8679	20.4501	6.12076e-06	0.00017879
Fbl	-1.0085	7.52424	20.4459	6.13399e-06	0.00017879
Itga3	-1.18587	6.56088	20.4413	6.14878e-06	0.000178809
Zfp655	-1.54199	5.40013	20.406	6.26331e-06	0.000181722
Sectm1b	1.74835	5.20405	20.3308	6.51426e-06	0.000188571
Trmt61b	-2.2655	4.49046	20.2455	6.81127e-06	0.000196718
Cycs	-1.33476	5.68781	20.2341	6.85205e-06	0.000197445
Csnk1d	-1.47006	6.75589	20.1021	7.34165e-06	0.000210873
Zmynd15	-1.87974	4.871	20.0996	7.35137e-06	0.000210873
Sik1	-1.03215	7.73758	20.095	7.36896e-06	0.000210899
Dlk2	1.41288	5.66152	20.0539	7.52899e-06	0.000214993
Pcdh1	-1.52634	6.67717	19.899	8.16421e-06	0.000232606
Tuba1b	-1.09704	8.44465	19.8877	8.21253e-06	0.000233457
Gm889	-4.35916	3.52349	19.8629	8.32007e-06	0.000235984
Cd74	-1.32681	9.29035	19.6743	9.18301e-06	0.000259877
Slc38a2	-1.37253	8.19199	19.6466	9.31708e-06	0.000261971
Edn2	-3.67767	3.69389	19.645	9.32465e-06	0.000261971
Sfr1	-1.33516	8.28096	19.6424	9.33718e-06	0.000261971
Calr	-1.05586	8.84913	19.6419	9.33985e-06	0.000261971
1810055G02Rik	-2.54936	4.23403	19.6031	9.53143e-06	0.000266754
Myl12a	-1.14387	8.85223	19.5231	9.939e-06	0.000277546
Cav1	1.01499	7.25894	19.5017	1.00511e-05	0.000280058
Rheb	-1.20815	7.03994	19.4666	1.02375e-05	0.000284624
Erf	-1.17376	6.41702	19.3262	1.10181e-05	0.000305657
Ddit3	-1.18134	5.9326	19.2779	1.13004e-05	0.000312607
Aggf1	-1.19131	5.91271	19.275	1.13181e-05	0.000312607
Fst	-1.66958	6.96416	19.2304	1.15853e-05	0.000319289
Atl2	-1.46216	6.19497	19.1188	1.22829e-05	0.00033778
Pnp	-1.14593	5.99915	19.1076	1.23553e-05	0.000339034
Dusp10	-2.78025	4.05389	19.0473	1.27516e-05	0.000349151
Il6ra	1.07345	6.79639	18.9316	1.35486e-05	0.000370173
Mpzl3	-1.38496	5.84345	18.9271	1.35811e-05	0.00037026
2010109I03Rik	-2.23733	4.43258	18.9221	1.36169e-05	0.000370437
Ptrh1	-1.62371	5.11849	18.8652	1.40289e-05	0.000380827
Prnp	-1.10971	8.06098	18.8442	1.4184e-05	0.000384213
Btbd3	1.78721	5.05777	18.8307	1.42853e-05	0.00038613
Rab27a	1.52335	5.40471	18.8148	1.44043e-05	0.000388516
Irf6	-1.54629	8.19059	18.809	1.44487e-05	0.000388886
Zswim4	-1.79116	4.89074	18.7957	1.45498e-05	0.000390776
Gmppb	-2.13039	4.52008	18.7641	1.47929e-05	0.000396462
Cks2	-1.33628	5.57705	18.6907	1.53729e-05	0.000411137
Ndel1	-1.24058	8.01153	18.6439	1.57554e-05	0.000420477
Scgb1a1	-1.7921	4.87215	18.597	1.61473e-05	0.000430027
Ier2	-1.54966	9.41702	18.5743	1.63405e-05	0.000434258
Ubap1	-1.30681	5.93906	18.5597	1.64668e-05	0.000436697
Plaur	-5.46835	3.26671	18.5201	1.6812e-05	0.000444677
Ivl	-1.1634	7.11646	18.5172	1.6838e-05	0.000444677
Ptpn2	-1.21003	6.21558	18.5078	1.6921e-05	0.00044594
Suco	-1.72778	5.13246	18.5034	1.696e-05	0.000446037
Mat2b	1.23636	5.87001	18.4746	1.72181e-05	0.000451885
Kdm5d	5.83484	3.47075	18.4504	1.74385e-05	0.000456724
Grasp	-2.40565	4.26347	18.4358	1.75728e-05	0.00045929
3110062M04Rik	2.48981	4.40052	18.3816	1.80793e-05	0.000471553
Uty	5.7382	3.48037	18.3715	1.8176e-05	0.000473099
Eif6	-0.941009	7.7659	18.3329	1.8548e-05	0.000481465
Nhp2	-1.03597	6.7517	18.3275	1.86001e-05	0.000481465
Ehd4	-1.37612	5.47862	18.3232	1.86421e-05	0.000481465
Nfkbie	-2.55637	4.14795	18.3224	1.86497e-05	0.000481465
Magoh	-0.969063	7.86075	18.3089	1.87827e-05	0.000483913
Edn1	-2.6679	4.07388	18.2951	1.89192e-05	0.000485785
Trex2	-1.35303	5.51797	18.2938	1.89322e-05	0.000485785
Txn1	-0.985524	7.07366	18.2798	1.90723e-05	0.000488391
Rel	-1.95066	4.66808	18.2596	1.92751e-05	0.000492585
Slc25a3	-1.10486	8.56902	18.246	1.94129e-05	0.000494598
Bok	-1.13904	5.95192	18.2442	1.9432e-05	0.000494598
Cdc42ep1	-1.40698	5.40911	18.1311	2.06209e-05	0.000522806
Slco4a1	-2.53901	4.14835	18.1309	2.0623e-05	0.000522806
Krtap3-3	-2.1463	4.45785	18.0872	2.11018e-05	0.000533875
Grwd1	-1.81863	4.79834	17.9667	2.24804e-05	0.000567619
Tmed5	-1.66372	5.46412	17.8977	2.331e-05	0.000587394
Rap1b	-1.25281	7.34913	17.8723	2.36236e-05	0.000594112
Hist1h2bf	-3.22288	3.75686	17.8324	2.41242e-05	0.000605499
Sox7	-1.77536	4.84098	17.817	2.43207e-05	0.000609221
Tjp2	-1.49639	6.34675	17.7944	2.46104e-05	0.000615261
E130218I03Rik	-2.4275	4.20087	17.7172	2.56299e-05	0.000639483
Pdia6	-0.963108	7.14855	17.6619	2.63856e-05	0.000657044
H2-Q4	-0.977337	8.33938	17.6117	2.70914e-05	0.000673293
Igfbp3	-1.1057	8.29107	17.6058	2.71759e-05	0.000674069
Plin3	1.03583	6.25962	17.5083	2.86061e-05	0.000708155
Baz1a	-1.56541	5.22071	17.3484	3.11162e-05	0.000768788
Lcn2	-4.24431	3.40947	17.3375	3.12956e-05	0.000771715
Ptgs2	-4.5981	3.33599	17.332	3.13856e-05	0.000772427
Enthd2	1.60867	5.17169	17.2829	3.22077e-05	0.000791122
Slc43a1	2.39353	4.3892	17.235	3.30286e-05	0.000809714
Gjb4	-1.0019	7.3291	17.2216	3.3264e-05	0.000813906
Fzd10	1.70165	5.04399	17.1954	3.37244e-05	0.00082213
Mettl7a1	1.17808	6.29042	17.1951	3.37301e-05	0.00082213
5430416N02Rik	-1.04282	6.09646	17.1272	3.49572e-05	0.0008504
Mrto4	-1.15088	5.83406	17.0811	3.58173e-05	0.000869652
Sgpp1	0.94429	7.2791	17.0558	3.62981e-05	0.000879637
Tpm3	-0.97801	7.67678	17.011	3.71643e-05	0.000898908
Il4ra	-1.85044	4.68842	16.9928	3.75223e-05	0.000905835
Cd63	-0.961765	8.21184	16.9698	3.79783e-05	0.000915095
Hba-a1	-1.57543	6.80298	16.9271	3.88431e-05	0.000934154
Papln	1.90452	4.79116	16.9172	3.90461e-05	0.000937254
Zkscan6	-1.55124	5.08069	16.8922	3.95629e-05	0.000947861
Ptma	-1.07117	11.8112	16.8883	3.96445e-05	0.00094802
Cyth2	-1.02962	6.18468	16.8402	4.06632e-05	0.000970546
D8Ertd738e	-1.07802	7.45453	16.8121	4.12691e-05	0.000983153
Jund	-1.47335	8.53641	16.8068	4.13852e-05	0.000984065
Bcl2a1b	-4.02993	3.42586	16.7767	4.20462e-05	0.000997906
Adamts1	-1.41739	6.57993	16.7657	4.22919e-05	0.00100186
Klk8	-1.10628	6.11413	16.7534	4.25652e-05	0.00100645
Ripk1	-1.31718	5.4586	16.6564	4.47977e-05	0.00105726
Cir1	1.16637	5.8696	16.6234	4.55841e-05	0.00107381
Slc9a3r1	-1.08454	5.95164	16.6119	4.58616e-05	0.00107834
Snhg12	-0.970025	6.7129	16.5541	4.72818e-05	0.00110968
Sesn2	-1.71999	4.8163	16.5461	4.74805e-05	0.0011116
Sptlc2	-1.33551	5.41533	16.5438	4.75396e-05	0.0011116
Mdm2	-1.17508	5.73724	16.5286	4.79225e-05	0.00111849
Csf2rb	-3.88948	3.44682	16.5203	4.8131e-05	0.00112128
Taf7	-1.58256	5.00029	16.4638	4.95889e-05	0.00115312
Tmsb4x	-1.05667	10.8579	16.4091	5.10393e-05	0.00118467
Sh3yl1	1.22025	5.73106	16.2821	5.45784e-05	0.0012645
Cd24a	-1.14474	7.38704	16.2699	5.4929e-05	0.0012703
S100a6	-1.01154	9.32098	16.1973	5.7074e-05	0.00131749
Trex1	-1.29525	5.45927	16.1809	5.7572e-05	0.00132657
Erbb3	1.03116	6.13942	16.1616	5.81602e-05	0.00133768
Fscn1	-3.31271	3.61114	16.1203	5.94444e-05	0.00136474
Myl6	-1.04407	10.8138	16.075	6.08811e-05	0.00139519
Hnrnpab	-0.97421	8.57587	16.0465	6.18065e-05	0.00141384
Smim3	-3.38771	3.57473	16.001	6.3308e-05	0.00144188
Crip1	-0.965721	6.58935	16.0008	6.33156e-05	0.00144188
Gnl2	-1.02707	6.21588	15.9991	6.33741e-05	0.00144188
Ddx39	-1.08814	5.89077	15.9915	6.36263e-05	0.00144501
Grhl3	-1.04893	6.62566	15.9713	6.43109e-05	0.00145794
Sbds	-1.04446	7.24342	15.9163	6.62063e-05	0.00149823
Naa25	-1.37152	5.29333	15.8621	6.81288e-05	0.00153898
Rlim	-1.51499	5.05386	15.8576	6.82905e-05	0.00153988
Cpeb2	-1.83276	5.26731	15.8136	6.98988e-05	0.00157335
Tbc1d10a	-0.966494	6.70535	15.7219	7.33681e-05	0.00164691
Wdr43	-1.23191	5.77408	15.7204	7.34273e-05	0.00164691
Wnt4	-1.23893	5.68893	15.7125	7.37342e-05	0.00165086
Tuba8	-1.30557	5.39853	15.6999	7.42274e-05	0.00165739
Morf4l2	-0.958188	7.60218	15.6984	7.42878e-05	0.00165739
Sgms2	-2.77405	3.83571	15.6918	7.45449e-05	0.0016602
Egr4	-5.18985	3.13889	15.6697	7.54245e-05	0.00167684
E130102H24Rik	2.29693	4.34257	15.631	7.69834e-05	0.00170849
Lamc2	-1.09518	5.84116	15.627	7.71462e-05	0.00170911
Ugcg	-1.45236	5.34971	15.5857	7.88476e-05	0.00174374
Sc5d	-1.47751	5.08966	15.5823	7.89892e-05	0.00174383
Cotl1	-1.71873	4.73624	15.5404	8.0759e-05	0.00177979
Pfdn2	-0.948932	6.65087	15.4919	8.28603e-05	0.00182293
Nedd9	-2.16505	4.24021	15.3181	9.08432e-05	0.00199508
Jmjd6	-1.0852	5.83583	15.2935	9.20321e-05	0.00201769
Tmem11	-1.0461	6.03989	15.2729	9.30428e-05	0.00203632
Klf5	-0.964342	7.59786	15.2486	9.4248e-05	0.00205913
Dhrs13	-2.52329	3.95445	15.2253	9.54166e-05	0.00208107
B4galnt1	1.08738	5.94428	15.2147	9.59534e-05	0.00208918
Rgmb	1.05021	6.00814	15.2043	9.64841e-05	0.00209712
Sqle	-1.04531	6.14713	15.189	9.72689e-05	0.00211055
Cdca4	-1.35393	5.26473	15.1581	9.88734e-05	0.00214169
Tpm4	-1.12997	8.60006	15.1456	9.95324e-05	0.00215228
Tuba1a	-1.00847	8.1872	15.1185	0.000100971	0.00217966
Dusp8	-1.79652	4.60359	15.0888	0.000102569	0.00221039
Sec24a	-1.79727	4.5979	15.026	0.00010604	0.00228131
Nup98	-1.76858	4.6656	15.0164	0.00010658	0.00228902
Lrrc59	-1.17223	5.60661	14.9559	0.000110053	0.0023596
Slc7a6	0.877618	7.45444	14.9399	0.00011099	0.00237544
Smarcd2	0.899358	7.27615	14.9369	0.000111167	0.00237544
Tango2	1.62388	4.96033	14.9125	0.000112616	0.00240235
Nppc	-2.81413	3.75445	14.8866	0.000114169	0.00243137
Smndc1	-1.12322	5.95661	14.8734	0.000114976	0.00244444
Mapre1	-1.1851	5.59185	14.8513	0.000116325	0.00246898
Aim1l	-1.14803	5.77214	14.8239	0.000118032	0.002501
Mmp3	-4.59315	3.23796	14.7818	0.000120693	0.00255313
Dst	1.19593	5.65119	14.7773	0.000120982	0.00255496
Rnf122	-2.68997	3.81494	14.7651	0.000121768	0.00256728
Snrpd2	-0.971126	7.48893	14.6608	0.000128698	0.00270632
Gata3	0.925163	7.08451	14.6594	0.000128791	0.00270632
Rrs1	-1.44271	5.06446	14.6364	0.000130369	0.00273494
Ecm1	-1.00108	5.9777	14.5525	0.000136309	0.00285481
Ppp2ca	-0.966484	8.21541	14.5415	0.000137109	0.00286683
Irf2bp2	-1.16805	5.60188	14.5373	0.000137412	0.00286843
Clic1	-0.937516	9.07245	14.5116	0.000139299	0.00290302
Chdh	1.29002	5.44332	14.4981	0.000140298	0.00291902
Hs3st1	-4.43431	3.18795	14.4523	0.000143757	0.00298608
Rab5b	0.96612	6.15022	14.4461	0.00014423	0.00299101
Rab20	-1.45316	5.02823	14.4372	0.000144915	0.00300028
Klf11	-1.34336	5.21578	14.4033	0.000147542	0.00304969
Luc7l3	0.997873	6.35032	14.3949	0.000148199	0.00305827
2310014F07Rik	-3.16546	3.54925	14.3852	0.000148966	0.0030687
Gm3893	1.14213	5.72574	14.3824	0.00014919	0.0030687
Raly	-0.850331	7.66324	14.2786	0.000157645	0.00323735
Polr1d	-0.863578	7.99736	14.2645	0.000158834	0.00325649
N4bp2l1	1.44053	5.166	14.2526	0.000159842	0.00327185
Tnfsf9	-3.5704	3.39013	14.239	0.000160997	0.00329017
Samd4b	-1.16824	5.58631	14.2257	0.000162144	0.00330826
Vdr	-0.953993	6.84797	14.218	0.000162805	0.00331482
Atp5e	-1.0536	8.24983	14.2159	0.000162989	0.00331482
Mfsd7b	-1.76443	4.56275	14.165	0.000167456	0.00339623
Ctdsp2	0.873748	7.19586	14.1642	0.000167529	0.00339623
Arih1	-1.08818	5.87684	14.14	0.0001697	0.00343472
Rap2b	-1.65428	4.70148	14.1147	0.000171997	0.00347567
Ccdc124	-0.97562	6.25264	14.072	0.000175948	0.00354983
Il33	-1.26998	5.32119	14.0545	0.000177585	0.00357714
Cdcp1	-1.43395	5.5788	14.0209	0.000180788	0.00363589
Ran	-0.925362	6.79727	13.9779	0.000184973	0.00371413
Rabgef1	-1.03959	5.92569	13.9671	0.000186037	0.00372958
Arpc3	-0.895353	8.50233	13.936	0.000189138	0.00378575
Elf2	-1.06883	6.26039	13.9121	0.000191557	0.00382812
Elp5	-0.963749	6.01728	13.9047	0.000192315	0.0038372
Aif1l	-1.7173	4.59457	13.8718	0.000195712	0.00389883
Rnf103	1.46882	5.08668	13.8622	0.00019672	0.00391275
Il1b	-3.55743	3.36293	13.8007	0.000203261	0.00403372
Kprp	-0.958482	6.58162	13.799	0.00020344	0.00403372
Ckb	-2.4156	3.91573	13.7757	0.000205986	0.00407782
Cnksr1	-0.978944	5.97803	13.7351	0.000210478	0.00416024
Pi4k2a	-1.3085	5.21591	13.7263	0.00021147	0.00417331
G530011O06Rik	-2.75417	3.68606	13.5812	0.000228466	0.00450171
Chi3l1	-2.5628	3.8005	13.576	0.000229094	0.00450707
Fam167a	-1.30344	5.23319	13.5697	0.00022986	0.00451511
Sh3d21	0.923071	8.46633	13.549	0.000232419	0.0045583
Rnf144b	1.22087	5.48213	13.5271	0.000235147	0.00460466
Stat1	1.13611	5.65461	13.522	0.000235784	0.00461
Mrps6	-1.27205	5.26058	13.4867	0.000240255	0.00469016
Pfn1	-0.915505	9.10907	13.4674	0.000242744	0.00473144
Ly6d	-0.986237	12.2183	13.4537	0.000244519	0.00475872
1810013L24Rik	-1.2557	5.28994	13.439	0.000246452	0.00478897
Trim7	0.933142	6.34144	13.4321	0.00024735	0.00479177
Fabp5	-0.902179	9.03367	13.4321	0.000247354	0.00479177
Id2	-1.04041	6.25211	13.4173	0.000249316	0.0048224
Il24	-5.25993	2.97026	13.4016	0.00025141	0.00485548
Stk17b	-1.32468	5.15198	13.3856	0.000253563	0.00488959
Il1f9	-1.12074	5.56778	13.3549	0.000257755	0.00496286
Txnl4a	-0.853919	6.81874	13.3009	0.000265279	0.00509996
Lce1e	-2.77787	3.64866	13.2822	0.000267934	0.00514319
Pttg1	-1.27345	5.23469	13.262	0.000270839	0.00519108
Dot1l	-1.59077	4.70858	13.2472	0.000272994	0.00522446
Dusp2	-3.58064	3.31413	13.2362	0.000274596	0.00524718
Slc35e1	-1.5631	4.74672	13.2333	0.000275019	0.00524735
U2af1	-0.849893	7.7594	13.2049	0.000279219	0.00531946
Eef2k	1.1007	5.69798	13.1787	0.000283154	0.00538631
Dnase1l3	-1.16347	6.31851	13.1636	0.00028544	0.00542164
Kpna2	-1.11083	5.56683	13.1144	0.000293039	0.00555763
Zdhhc18	-1.33316	5.10803	13.0938	0.000296281	0.0056107
Wdr45b	-0.954457	5.98301	13.0897	0.000296919	0.00561439
Ywhaz	-1.00357	8.85732	13.044	0.000304258	0.00574458
Snhg1	-0.964872	8.47048	13.0011	0.000311303	0.00586883
Gbp2	1.36211	5.18581	12.9946	0.000312393	0.0058806
Klk10	1.14561	7.64424	12.9814	0.000314606	0.00591346
Wdr1	-1.07922	6.85917	12.9637	0.000317597	0.00596084
Trf	-2.34203	3.89762	12.9517	0.000319639	0.00599027
Efna1	-0.861271	7.8867	12.9488	0.000320129	0.00599058
1100001G20Rik	-1.05159	8.4308	12.9287	0.00032359	0.0060464
Bbox1	0.921574	8.27114	12.8883	0.000330635	0.00616892
Cpt1a	0.980294	5.95463	12.8568	0.00033625	0.00626445
Inpp5k	0.98358	5.94503	12.8512	0.000337262	0.00627406
Ercc1	-1.07806	5.62243	12.8302	0.000341077	0.00633572
Tmem159	0.848118	6.96042	12.8235	0.000342286	0.00634493
Eif2s2	-0.964565	7.37066	12.822	0.000342576	0.00634493
Mex3c	-1.17906	5.96728	12.8069	0.000345346	0.00638689
Atp1a1	-0.807649	8.04097	12.7871	0.000349023	0.00644546
Capns2	0.954725	8.16145	12.7703	0.000352165	0.006494
Cd86	-2.85827	3.5652	12.7625	0.000353631	0.00651155
Snora52	-1.26968	6.55545	12.714	0.000362919	0.00667286
S100a9	1.2878	5.91483	12.689	0.000367818	0.00675311
Fosl2	-0.85417	6.75981	12.6854	0.000368522	0.00675624
Klk9	-1.73879	4.45594	12.6799	0.0003696	0.00676596
Ptp4a1	-1.89424	4.2767	12.6757	0.000370444	0.00676596
Nfkbib	-1.15352	5.42357	12.6746	0.000370657	0.00676596
Vcl	-1.2612	5.60985	12.6267	0.000380271	0.00693146
Cat	0.90301	6.70804	12.6172	0.000382219	0.00695694
Manf	-1.07219	5.60378	12.61	0.000383681	0.0069735
Rnf223	-2.29731	3.90189	12.5981	0.000386135	0.00700804
Oaz1	-0.88897	6.76107	12.545	0.000397267	0.00719314
Spock2	1.67268	4.6795	12.544	0.000397471	0.00719314
Sigmar1	0.923178	6.40272	12.5207	0.000402478	0.00726299
9430023L20Rik	-1.03663	5.68085	12.5206	0.000402479	0.00726299
Art4	1.9641	4.35161	12.448	0.000418432	0.00754012
Birc3	-1.14028	5.42632	12.4263	0.000423326	0.00761747
Anxa1	-0.989732	10.929	12.4198	0.000424809	0.00763329
Cdkn1b	0.996184	5.86592	12.4126	0.000426437	0.00765167
Dusp16	-1.35725	4.99347	12.3926	0.000431038	0.00772328
Oaz1-ps	-0.868176	8.68275	12.3818	0.000433538	0.00775017
Mlf1	-3.74595	3.20113	12.3808	0.000433764	0.00775017
Atp5k	-0.896356	9.40116	12.3561	0.000439546	0.0078424
Sf1	-0.92235	7.00773	12.3283	0.000446141	0.00794885
Grb7	1.2338	5.33354	12.3244	0.000447064	0.00795409
Socs1	-2.13725	4.00662	12.3155	0.000449209	0.00798103
Ppp4c	-0.852945	6.97369	12.3092	0.000450733	0.00799687
Wdr53	-1.41497	4.88064	12.2661	0.000461253	0.00817205
Tfap2c	-0.867992	6.39001	12.2627	0.000462107	0.00817574
Cnn2	-0.774406	7.46547	12.2528	0.000464566	0.00820776
Tsc22d1	-0.979975	7.29972	12.2443	0.000466674	0.0082335
Rab22a	-0.951603	5.87568	12.2362	0.0004687	0.00825774
Pdlim1	-0.982526	7.00338	12.2247	0.000471602	0.00829731
Tatdn2	-0.901149	6.14194	12.2013	0.000477572	0.00839068
Calm2	-1.01167	10.0318	12.1944	0.000479341	0.00841008
Tmem256	-0.855113	6.17379	12.1843	0.000481923	0.00843926
Maf1	0.966698	5.91562	12.1827	0.000482338	0.00843926
Itprip	-1.33822	5.00238	12.1661	0.000486653	0.00850299
Snai2	1.33158	5.13715	12.1427	0.000492806	0.00859862
Tinagl1	-2.91515	3.48349	12.1191	0.000499083	0.00869615
Rpl36al	-0.866564	10.0546	12.0987	0.00050456	0.00877948
Il11ra1	0.849748	6.82893	12.0688	0.000512721	0.00890924
Rgs1	-1.24664	7.33478	12.028	0.000524077	0.00908516
2310014L17Rik	-1.65857	4.49354	12.0273	0.000524282	0.00908516
Hopx	-0.796526	7.48965	11.9997	0.000532098	0.00920799
Cirbp	0.833636	7.26122	11.9882	0.000535392	0.00924836
Cyp2b10	0.888004	6.32406	11.9864	0.000535893	0.00924836
Reep4	0.860371	7.52212	11.9559	0.000544747	0.00938836
Wsb2	-0.964249	5.8082	11.9471	0.000547334	0.0094201
Ndufa1	-0.815276	7.06169	11.8628	0.000572668	0.00984273
Pxn	-1.2446	5.14607	11.8596	0.000573634	0.00984595
Ston1	1.93443	4.31615	11.7975	0.000593091	0.0101661
Cdc42ep5	1.05057	5.65616	11.7301	0.000614985	0.0105216
Hamp	-4.45325	2.9899	11.7285	0.000615495	0.0105216
Fam212a	-1.55565	4.60177	11.7151	0.000619963	0.0105837
Cdv3	-1.03634	6.9942	11.691	0.00062804	0.0107061
Figf	1.13287	5.46732	11.6886	0.000628825	0.0107061
Rnf19a	-1.10441	5.42471	11.6739	0.000633819	0.0107766
Ctsc	-1.41205	4.82021	11.6629	0.000637578	0.010826
Sfxn3	0.992663	5.78891	11.651	0.000641691	0.0108812
Plb1	1.80965	4.42802	11.6426	0.000644574	0.0109155
Sult5a1	-0.850057	8.35307	11.6234	0.000651279	0.0110143
Prpf38a	-0.987787	5.7065	11.6168	0.000653579	0.0110384
Cdkn2d	-1.33975	4.93785	11.6096	0.000656129	0.0110667
Isy1	-1.09349	5.43816	11.5806	0.000666445	0.0112257
H2-Aa	-2.32246	7.14573	11.5615	0.000673311	0.0113263
Clca5	0.829648	6.87635	11.5333	0.0006836	0.0114841
Tgoln1	-1.18812	5.22399	11.5279	0.000685583	0.0115022
Lima1	-1.08254	6.15528	11.5239	0.000687065	0.0115118
Rpl34-ps1	-0.985436	9.69883	11.5102	0.000692139	0.0115814
Ppp1r2	-0.893322	5.96664	11.4995	0.000696158	0.0116333
Gpx4	-0.790611	7.76913	11.4952	0.000697744	0.0116444
Tuft1	-1.00509	7.43473	11.4637	0.000709686	0.0118281
Slc3a2	-0.792421	7.69033	11.4569	0.000712287	0.0118558
Tsr1	-1.35694	4.89158	11.4526	0.000713934	0.0118676
Nipal1	-1.90702	4.14281	11.4498	0.000715003	0.0118698
Tor1aip2	-0.920281	6.17316	11.4404	0.000718658	0.0119148
Rpl31-ps12	-0.812257	7.69251	11.423	0.000725421	0.0120112
Zfp119b	2.4983	3.84029	11.418	0.00072737	0.012022
Phlda2	-2.93454	3.41356	11.4164	0.00072797	0.012022
Ralb	-1.3454	4.90668	11.4115	0.000729903	0.0120382
Ywhag	-0.992547	5.91988	11.3926	0.000737386	0.0121457
Ppp1r14a	1.54581	4.72324	11.3885	0.000739014	0.0121567
D4Wsu53e	0.898893	8.9811	11.3763	0.000743862	0.0122206
Zyx	-1.15514	6.66854	11.3714	0.000745842	0.0122372
Hba-a1	-1.31397	7.3007	11.3631	0.00074917	0.0122759
Cdk11b	-0.792828	6.97856	11.3445	0.000756734	0.0123838
Zcchc8	1.12681	5.43955	11.3336	0.000761169	0.0124403
Defb6	-0.954322	11.7943	11.2926	0.000778175	0.0127018
Il2rb	-1.93679	4.09109	11.2686	0.000788286	0.0128503
Arf6	-0.941751	7.13137	11.2594	0.000792221	0.0128978
Snrpd3	-0.77853	8.14061	11.2434	0.00079905	0.0129923
Nfatc1	-1.13652	5.29847	11.214	0.000811823	0.013183
Gnas	-0.803358	8.7355	11.2063	0.00081521	0.013221
Zfp772	-1.56459	4.53237	11.1884	0.000823104	0.013332
Igf2bp2	-3.71013	3.11413	11.1672	0.000832556	0.0134678
Stk38	0.831361	6.45806	11.1644	0.000833801	0.0134707
Uqcrq	-0.838511	7.62945	11.1611	0.000835296	0.0134777
Vasp	-0.913072	6.47386	11.1247	0.000851837	0.0137271
Lor	-1.2638	10.3275	11.1187	0.00085463	0.0137545
Ppp4r2	-0.991814	5.92814	11.1066	0.000860192	0.0137987
Hyou1	-1.1584	5.23675	11.1063	0.000860346	0.0137987
Atp5d	-0.832807	8.41162	11.1057	0.000860645	0.0137987
1110012L19Rik	1.20148	5.25491	11.0699	0.000877413	0.0140391
Taldo1	-0.820529	6.99094	11.0689	0.000877859	0.0140391
Rpl30	-1.10387	5.35196	11.0609	0.000881673	0.0140823
D16Ertd472e	-1.09353	5.37347	11.0291	0.000896912	0.0143076
Ube2j1	-1.09593	5.36291	10.985	0.000918538	0.0146148
Ccdc86	-1.86686	4.13579	10.983	0.000919514	0.0146148
Pmepa1	-2.85026	3.41462	10.9828	0.000919635	0.0146148
Hspa9	-0.802327	7.35434	10.9792	0.000921383	0.0146242
Timm23	-0.808011	7.2981	10.9682	0.000926877	0.014693
Fam220a	-0.989856	5.62014	10.9501	0.000935989	0.0148188
Stx11	-2.76601	3.4537	10.9467	0.000937728	0.0148278
Ptpn12	-1.15073	5.9009	10.9414	0.000940375	0.0148511
Ppp1r18	-1.52421	4.55992	10.9098	0.000956579	0.0150882
Jun	-1.00151	10.1908	10.9032	0.000959979	0.015123
H2-M2	-1.11699	5.29992	10.8752	0.000974609	0.0153343
Mylip	1.34774	4.96301	10.8462	0.000989963	0.0155566
Brd2	-0.873497	7.51936	10.8395	0.000993571	0.0155939
Kcnj15	2.0153	4.13918	10.8326	0.000997294	0.0156329
Phpt1	-0.845552	6.50726	10.8209	0.00100361	0.0157068
Epha1	0.762833	7.10444	10.8193	0.00100449	0.0157068
Shb	-1.55455	4.50369	10.8062	0.0010116	0.0157985
Ddx5	-0.912577	10.1163	10.7986	0.00101579	0.0158444
Xbp1	-0.870638	6.79598	10.7871	0.0010221	0.0159231
Eef1g	-0.81595	9.42679	10.7728	0.00103003	0.0160269
Rin2	1.10964	5.40879	10.7664	0.00103358	0.0160625
Rabggtb	-0.776046	6.76484	10.7537	0.00104072	0.0161535
Gpr132	-4.24524	2.95271	10.7489	0.00104344	0.0161758
Msn	-0.920497	6.01504	10.7383	0.00104941	0.0162424
Ocln	-1.04108	5.69991	10.7367	0.0010503	0.0162424
Xcl1	-1.48151	4.59978	10.7254	0.00105677	0.0163226
Pcmtd2	1.20595	5.20271	10.7025	0.0010699	0.0165052
Fbxo3	1.05566	5.5211	10.6903	0.00107698	0.0165941
Ldlrap1	-0.898197	5.83718	10.6396	0.00110692	0.0170348
Palmd	-0.895792	6.7611	10.5941	0.00113448	0.0174377
C330022C24Rik	-1.65047	4.34246	10.5465	0.00116407	0.0178708
Nccrp1	-0.921091	6.67697	10.5305	0.00117419	0.0180042
Arl4d	-1.10571	5.2773	10.4981	0.00119495	0.0183003
Clp1	-1.57931	4.42901	10.4662	0.00121578	0.0185969
Hist1h2bh	-2.56681	3.51541	10.4457	0.00122937	0.0187713
Pcf11	-1.03362	5.44464	10.4409	0.00123254	0.0187713
Fam63a	0.840201	6.06405	10.4405	0.00123279	0.0187713
Dusp1	-1.12399	9.65557	10.44	0.00123312	0.0187713
Paics	0.777239	6.79368	10.4226	0.00124481	0.0189085
Ypel5	-0.862667	5.9757	10.4222	0.00124512	0.0189085
Aktip	0.908483	5.86053	10.4139	0.00125071	0.0189705
Il1a	-3.09113	3.25381	10.4022	0.00125863	0.0190678
Eif1ax	-0.765944	7.41507	10.3618	0.00128646	0.0194662
Gpbp1	-0.883593	5.96572	10.3589	0.00128853	0.0194742
Slc15a4	-1.32884	4.81022	10.3543	0.00129173	0.0194993
Epcam	-0.891242	8.3595	10.3035	0.00132779	0.0200198
Atf5	-1.08925	5.28767	10.2733	0.00134971	0.020326
Fus	-0.86277	8.49218	10.2559	0.00136248	0.0204785
Fam101b	1.4583	4.71774	10.2551	0.00136307	0.0204785
Pgf	-4.70584	2.82223	10.2453	0.00137035	0.0205634
Fbxo30	-1.58687	4.39159	10.2333	0.00137925	0.0206724
Dmkn	-0.932002	12.5417	10.2311	0.00138089	0.0206725
Cdc42ep4	-0.94769	5.64864	10.2238	0.00138643	0.020721
Abl2	-1.71609	4.22378	10.2225	0.0013874	0.020721
Hsp90b1	-0.739992	8.19866	10.2111	0.00139598	0.0208245
Klf3	-0.836585	6.82046	10.187	0.00141431	0.021073
Gm10094	-0.731378	7.21631	10.1393	0.00145143	0.0215935
Sdcbp	-0.975143	5.98401	10.1377	0.00145266	0.0215935
Calm4	-0.850391	11.5348	10.0882	0.00149221	0.0221536
Otud1	0.891601	5.86582	10.0862	0.00149384	0.0221536
Ckap4	-1.00141	5.47872	10.0823	0.00149698	0.0221706
Strap	-0.838076	6.45174	10.0805	0.00149849	0.0221706
Plekhf2	-1.14497	5.13043	10.0165	0.00155148	0.0229278
Clk3	-0.768537	6.63053	10.0044	0.0015617	0.023052
Snrpg	-0.760147	7.92528	9.98928	0.00157454	0.0232144
H2-Q7	-0.974582	5.53223	9.97089	0.00159035	0.0234202
Vwa5a	0.996515	5.57001	9.96862	0.00159231	0.0234217
Srsf7	-0.778743	6.79805	9.96105	0.00159887	0.023491
Vasn	-1.55367	4.40305	9.94623	0.00161179	0.0236533
Gmeb2	-1.32931	4.75777	9.93739	0.00161955	0.0237396
Crtc2	-0.902461	5.72568	9.9142	0.00164009	0.0240128
Cxcl2	-4.17722	2.89616	9.91085	0.00164308	0.0240288
Akt2	-0.803681	6.60208	9.89048	0.00166136	0.0242681
Dbi	-0.808878	9.43556	9.87139	0.00167869	0.024493
Hist1h2bg	-1.92256	3.95289	9.86556	0.00168401	0.0245423
Cenpl	-1.91944	3.95416	9.84895	0.00169929	0.0247364
Ube2q2	-0.909771	5.80373	9.84323	0.00170458	0.024785
Mak16	-0.853472	5.86309	9.82108	0.00172523	0.0250564
Slc7a6os	-0.764026	6.22081	9.8163	0.00172972	0.0250928
Rapgefl1	0.719102	7.55806	9.80329	0.001742	0.0252342
Tbc1d17	1.03583	5.45133	9.80176	0.00174345	0.0252342
Alox12b	-0.906623	5.69657	9.78319	0.00176114	0.0254611
Slc6a4	0.805549	6.07568	9.71931	0.00182342	0.0263313
Naa15	-0.959552	5.53837	9.70057	0.00184211	0.0265709
Ctsz	-1.38721	4.6261	9.69597	0.00184673	0.0266072
F11r	-0.743008	7.59274	9.69324	0.00184947	0.0266164
Tanc1	0.797711	6.38117	9.67873	0.00186413	0.0267969
Senp2	-0.991112	5.45087	9.67628	0.00186663	0.0268023
Smox	-1.07167	5.24426	9.63859	0.00190531	0.0273267
Gpx1	-0.842476	8.43691	9.60181	0.00194385	0.027848
Rmnd5a	0.802222	6.07052	9.59958	0.00194622	0.0278504
Katna1	-0.773783	6.62652	9.5961	0.00194991	0.0278716
Ier5l	-1.67801	4.19226	9.58651	0.00196012	0.0279859
Relb	-1.1243	5.11376	9.56392	0.00198439	0.0283005
Hlf	1.08655	5.29943	9.53475	0.00201618	0.0287215
Ythdc1	-0.90055	6.6451	9.52103	0.00203131	0.0289045
Ak2	-0.721935	6.98071	9.51501	0.00203798	0.0289668
Slc6a14	-1.04709	5.28408	9.49301	0.00206257	0.0292833
Plekhm2	-1.18341	4.9761	9.4768	0.00208086	0.02951
Cct3	-0.72044	6.99032	9.45344	0.00210754	0.0298548
Hbb-b2	-3.99674	3.6994	9.44817	0.0021136	0.0299072
Malt1	-1.26397	4.80958	9.42607	0.00213922	0.0302359
Rps15a-ps6	-1.22925	5.54688	9.41726	0.00214953	0.0303477
Hist2h2aa1	-1.01348	5.41058	9.41471	0.00215252	0.030356
Cirh1a	-1.23647	4.85535	9.37114	0.00220429	0.0310515
Zbtb21	-1.69241	4.14759	9.36146	0.00221595	0.0311811
AW549877	1.23595	4.97162	9.35845	0.0022196	0.0311977
Nmd3	-0.86941	5.86609	9.33683	0.00224593	0.0315233
Ovol2	1.56789	4.44749	9.33535	0.00224775	0.0315233
Hp1bp3	0.745485	6.4002	9.32143	0.0022649	0.0317286
5430417L22Rik	1.22155	4.99166	9.31055	0.00227838	0.0318821
Gm12070	-0.723942	6.94797	9.29264	0.00230076	0.0321598
Fhl3	-2.0436	3.77078	9.28294	0.00231298	0.032295
Gjb2	-1.60986	4.241	9.26898	0.00233068	0.0325062
Gabarapl2	-0.684815	7.37801	9.25362	0.00235031	0.0327134
Pdcd4	0.796542	6.03846	9.2533	0.00235071	0.0327134
Npm3	-0.75836	6.09673	9.24839	0.00235702	0.0327652
Atp2a2	-0.823521	6.69809	9.22958	0.00238136	0.0330672
Gtpbp4	-0.95588	5.95441	9.22163	0.00239173	0.0331747
Tceb1	-0.740132	6.72719	9.21659	0.00239832	0.0332298
Snx5	-0.726964	6.51117	9.20098	0.00241885	0.0334775
Erh	-0.685603	7.25612	9.19279	0.0024297	0.033591
Nup153	-1.07709	5.1694	9.18275	0.00244307	0.0337389
Cxcl12	-1.01339	5.32305	9.17833	0.00244897	0.0337835
Tmcc3	-1.17599	4.94842	9.15985	0.00247383	0.0340671
Hspa4	-0.762909	6.2754	9.15905	0.00247492	0.0340671
Rpl22l1	-0.781537	8.80357	9.14576	0.00249295	0.034278
Psmd8	-0.697824	8.04562	9.13969	0.00250123	0.0343162
Ppp2r2a	-0.82725	6.03971	9.13831	0.00250312	0.0343162
Rnf4	-0.852556	6.47016	9.13777	0.00250386	0.0343162
Ndufb2	-0.773238	6.44337	9.12197	0.00252557	0.0345763
Rangap1	-0.784446	5.98356	9.10075	0.00255505	0.0349421
Ubb	-0.866355	9.95994	9.09687	0.00256047	0.0349783
Lgals7	-0.870641	12.3848	9.09285	0.0025661	0.0350175
Sectm1a	1.06854	5.27522	9.08633	0.00257527	0.0351047
Nabp1	-1.24181	4.8048	9.08218	0.00258112	0.0351466
Hyal1	-1.33095	4.64011	9.0787	0.00258603	0.0351756
Kcnj16	1.8762	4.0633	9.07362	0.00259323	0.0352356
Ankzf1	1.33696	4.75109	9.05561	0.0026189	0.0355462
Taf1d	-0.731632	6.90105	9.04728	0.00263086	0.0356703
Timm10	-1.36598	4.57361	9.04233	0.00263799	0.0357287
Lsr	-0.662749	7.59835	9.01674	0.00267518	0.0361937
Srsf1	0.808681	5.95975	8.99244	0.00271099	0.0366389
Uqcrh	-0.725245	9.60096	8.98804	0.00271753	0.0366881
Rras2	1.0698	5.25836	8.98502	0.00272202	0.0367095
Smad1	-1.02957	5.25387	8.98282	0.00272529	0.0367146
Rcan1	-0.784194	7.06655	8.97883	0.00273126	0.0367557
Jmjd1c	-1.00891	5.30375	8.96887	0.00274619	0.0369174
Nbr1	0.887861	5.71643	8.96119	0.00275775	0.0370327
Actn4	-0.700029	8.38801	8.95929	0.00276062	0.0370327
Tollip	-0.900733	7.32428	8.95361	0.00276921	0.0371086
AA986860	-0.90428	6.01865	8.94554	0.00278148	0.0372336
Drap1	-0.703277	7.4859	8.93233	0.00280167	0.0374642
Snora31	-0.990005	13.8891	8.91738	0.0028247	0.0377322
Bod1	-0.781122	5.96675	8.91491	0.00282852	0.0377435
Krt23	-0.791887	8.14188	8.90617	0.00284209	0.0378845
Tnfrsf18	-0.87299	6.16544	8.90231	0.0028481	0.0379246
Tsc22d4	0.745545	6.20993	8.90002	0.00285168	0.0379324
Ogt	0.837844	6.68101	8.88944	0.00286825	0.0381086
Gabarap	-0.73305	8.74024	8.88772	0.00287095	0.0381086
Smarca5	-0.821522	5.87575	8.87674	0.00288827	0.0382714
Atp5j2	-0.779481	8.66208	8.87611	0.00288927	0.0382714
Ube2f	-0.841597	5.75876	8.85872	0.00291693	0.0385974
Rem2	-3.02613	3.12893	8.85525	0.00292247	0.0386303
Herpud1	0.714304	7.45696	8.85318	0.00292579	0.0386339
Fth1	-0.84467	10.4578	8.84851	0.00293328	0.0386924
Mir17hg	-1.71842	4.04705	8.82636	0.0029691	0.039124
Efna4	1.19843	4.96092	8.78975	0.00302927	0.0398754
Mgst3	-0.732132	7.50791	8.7622	0.00307538	0.0404403
Snora23	-2.37992	3.4525	8.75872	0.00308125	0.0404754
Hsp90ab1	-0.736866	10.6285	8.75594	0.00308595	0.040494
Pkm	-0.668041	8.13362	8.7541	0.00308907	0.040494
Slc39a8	1.43473	4.55507	8.75205	0.00309255	0.0404977
Appbp2	-1.20172	4.83277	8.73007	0.00313004	0.0409264
Has1	-4.12394	2.80059	8.72824	0.00313318	0.0409264
Srsf3	-0.652612	7.65144	8.72562	0.0031377	0.0409264
Ccrl2	-2.27086	3.52179	8.72531	0.00313823	0.0409264
Bnc1	-1.29862	4.64717	8.72069	0.00314619	0.040988
S100a4	-0.735362	8.01918	8.71544	0.00315527	0.0410639
Ccl7	-3.54174	2.93974	8.71003	0.00316463	0.0411435
Tjap1	0.846072	5.79414	8.66946	0.00323588	0.0420266
Srebf2	-0.798853	5.99231	8.66151	0.00325002	0.042167
Wdr74	-0.749649	6.03678	8.65446	0.00326261	0.0422869
Dct	-1.48553	4.33168	8.64439	0.00328069	0.0424778
Tnfrsf1b	-2.88664	3.16435	8.6415	0.00328591	0.0425019
Fos	-1.0816	11.1094	8.63915	0.00329016	0.0425132
Enc1	-1.99605	3.73398	8.63352	0.00330032	0.0426011
Chmp4b	-0.69451	8.07846	8.6011	0.00335961	0.0432582
Tomm6	-0.817691	6.56604	8.6007	0.00336035	0.0432582
Peli1	-0.916386	5.49498	8.59893	0.0033636	0.0432582
Zfp617	1.62022	4.28172	8.59823	0.00336491	0.0432582
Mien1	-0.728716	6.43613	8.59226	0.00337595	0.0433562
Neat1	0.934889	10.047	8.58531	0.00338886	0.0434778
Impdh2	-0.642603	7.59421	8.55983	0.00343662	0.0440458
Slc2a12	1.13721	5.04731	8.54425	0.00346616	0.0443795
Hephl1	1.66523	4.21592	8.51376	0.0035247	0.0450834
Mki67ip	-0.848601	5.92747	8.50994	0.00353211	0.0451325
Smim7	-0.713654	6.1429	8.48795	0.00357507	0.0456353
Gabrp	2.04012	3.83853	8.48408	0.00358267	0.0456863
Rps15a	-0.664612	7.49524	8.47798	0.0035947	0.0457935
Kif21a	0.706583	6.89209	8.45678	0.00363685	0.0462839
Hiat1	-0.847705	5.70465	8.43933	0.00367192	0.0466832
H2-Q6	-0.746749	6.00922	8.41758	0.00371611	0.0471628
Rasgef1b	-1.17077	4.84802	8.41709	0.0037171	0.0471628
Cbx3	0.70179	6.23956	8.41266	0.00372616	0.0472304
Myh9	-0.911158	6.75522	8.40638	0.00373906	0.0473386
Tgfa	-1.42532	4.38805	8.40486	0.00374218	0.0473386
Rab6a	-0.811393	6.34705	8.4012	0.00374973	0.0473868
Pgk1	-0.717221	7.35358	8.39665	0.00375913	0.0474581
Ptges3	-0.797538	6.59879	8.39039	0.0037721	0.0475744
Epha4	-1.25134	4.68308	8.37073	0.00381313	0.0480439
Dlgap4	-0.752789	5.97384	8.33642	0.0038858	0.0488787
9130008F23Rik	-1.68298	4.0234	8.33581	0.00388711	0.0488787
Srm	-0.876413	5.56587	8.32848	0.00390283	0.0490276
Topors	-0.977814	5.28105	8.31083	0.00394095	0.0494573
Chd1	-1.13705	4.90329	8.30368	0.00395649	0.0496031
Nfya	-1.12464	4.92663	8.2842	0.00399914	0.0500883
Casp2	1.13323	5.01066	8.25404	0.00406615	0.0508771
Arih2	-0.889486	5.517	8.25064	0.00407377	0.0509222
Pnp2	-1.2389	4.68477	8.239	0.00409998	0.0511992
Ipo5	-0.800248	5.79366	8.23335	0.00411275	0.051308
Tmem251	-1.22064	4.71964	8.22725	0.00412659	0.0514299
Tmem65	0.69251	6.81252	8.21884	0.00414576	0.051618
3300005D01Rik	-3.0472	3.05162	8.20956	0.00416702	0.0518316
Dbp	1.5943	4.25685	8.19226	0.00420694	0.0521818
Tyrobp	-1.09211	4.98214	8.19202	0.00420751	0.0521818
Rgma	1.07667	5.12226	8.192	0.00420754	0.0521818
Fam110c	-1.62999	4.06665	8.17875	0.0042384	0.0525129
Ppan	-0.868521	5.56668	8.1769	0.00424272	0.0525151
Trim2	1.00586	5.28072	8.15704	0.00428944	0.0530415
Eef1b2	-0.710727	9.18881	8.15238	0.00430047	0.0531259
Gpr115	0.718305	6.39803	8.1436	0.00432135	0.0533318
2010107E04Rik	-0.68749	7.92086	8.1414	0.00432658	0.0533342
Sprr2i	-4.27744	2.71156	8.13998	0.00432998	0.0533342
Trmt10c	-0.98398	5.23625	8.1318	0.00434956	0.0535233
Txn2	-0.669532	6.7798	8.12686	0.00436142	0.053617
Hbp1	0.704857	6.57387	8.12402	0.00436826	0.0536491
Atp12a	1.78145	4.03128	8.11855	0.00438146	0.0536596
Slurp1	-0.916439	5.41517	8.11814	0.00438244	0.0536596
Arpc4	-0.734383	6.13358	8.11629	0.00438692	0.0536596
Kcmf1	-0.764557	5.89572	8.11565	0.00438848	0.0536596
Tpt1	-0.750473	13.1504	8.11488	0.00439033	0.0536596
1810032O08Rik	-0.873236	5.53907	8.10599	0.00441192	0.0538714
Amd2	-0.677044	6.21733	8.0745	0.00448926	0.0547629
Slbp	-0.866317	5.55381	8.06208	0.00452013	0.0550863
Larp1b	-0.776452	5.8437	8.05165	0.00454622	0.055351
Hsdl1	1.34781	4.58504	8.04324	0.00456737	0.0555551
2810008D09Rik	1.11069	5.02244	8.0378	0.0045811	0.0556686
Cytip	-2.18836	3.49512	8.0133	0.00464349	0.0563722
Hist2h2aa1	-0.971478	5.4244	8.01158	0.00464792	0.0563722
Bicd2	-0.72991	6.49878	8.00534	0.00466397	0.0565127
Ap1m1	1.15333	4.92921	7.99622	0.0046875	0.0567435
Snrpb	-0.629585	7.36708	7.98518	0.00471617	0.0570359
Tcerg1	-0.832114	5.70612	7.97573	0.00474088	0.057251
Trp53bp2	-0.729297	6.1202	7.97491	0.00474301	0.057251
B2m	-0.780484	11.457	7.96518	0.00476856	0.0575046
Guca2a	-1.41545	4.33243	7.94116	0.00483228	0.0581741
Mnf1	-0.825464	7.47329	7.94006	0.00483521	0.0581741
Frg1	0.681253	6.62826	7.93907	0.00483787	0.0581741
Sostdc1	0.808278	5.95105	7.93678	0.00484399	0.0581923
Uqcr11	-0.800381	8.1886	7.93299	0.00485415	0.058259
Ppifos	-1.65082	4.00479	7.92522	0.00487503	0.0584137
Fam134c	0.69198	6.30869	7.92476	0.00487627	0.0584137
Sfrs18	0.778306	5.98533	7.8895	0.00497226	0.0595072
Tceb2	-0.722238	8.33573	7.88515	0.00498423	0.059594
Slc40a1	1.2958	4.64519	7.87288	0.00501818	0.0599433
Sub1	-0.861953	5.53386	7.86317	0.00504518	0.060209
Ccpg1	0.869437	5.59241	7.85713	0.00506208	0.0603537
Calml3	-0.647331	7.32485	7.85321	0.00507306	0.0604277
Nme2	-0.780109	9.09508	7.8381	0.00511565	0.0608569
Eef1d	-0.672122	7.38775	7.83701	0.00511872	0.0608569
Bst2	-1.36156	4.40139	7.82676	0.00514784	0.0611457
Mrpl23	-0.787925	6.7988	7.78743	0.0052611	0.0624323
Zfp160	1.65728	4.11771	7.7707	0.00531004	0.0629541
Rasd1	-1.33589	4.43554	7.76386	0.00533021	0.063134
Apoc1	-0.723276	10.8817	7.7546	0.00535758	0.0633988
Snrpd1	-0.661439	6.55719	7.73415	0.00541862	0.0640124
Hagh	-0.663146	6.21429	7.73384	0.00541955	0.0640124
Bcas2	-0.688304	6.30377	7.72864	0.00543516	0.064137
Havcr2	-1.76307	3.84333	7.72026	0.00546045	0.0643753
Zdhhc5	-0.781353	6.25104	7.71728	0.00546947	0.0644216
Gm15772	-0.782638	12.0155	7.70674	0.00550149	0.0647385
Cd2	-1.69203	3.91877	7.69073	0.00555052	0.0652547
H2afz	-0.664481	7.77717	7.68527	0.00556733	0.0653916
Bud31	-0.717132	6.08607	7.68139	0.0055793	0.0654714
Snhg3	-0.668121	6.67534	7.66668	0.00562499	0.0658988
Sdc1	-0.684571	9.09069	7.6662	0.00562648	0.0658988
Hist1h4i	-1.58831	4.04393	7.66464	0.00563135	0.0658988
Prkx	-0.944935	5.36901	7.65953	0.00564733	0.0660247
Tnfrsf1a	-0.639518	7.88189	7.65386	0.00566511	0.0661714
Atp6v1f	-0.613069	7.66239	7.64103	0.00570553	0.066582
Lonrf1	-1.74351	3.85364	7.63606	0.00572128	0.0667043
Dync1li2	0.783394	5.82045	7.63425	0.00572703	0.0667099
Rpl10	-0.716036	11.443	7.62256	0.00576425	0.0670281
Gid8	0.675193	6.37242	7.6209	0.00576957	0.0670281
Clca2	0.754875	9.90855	7.62069	0.00577025	0.0670281
Banf1	-0.644389	7.26343	7.6083	0.00581003	0.0674284
Sdcbp2	-1.06199	4.95458	7.5954	0.00585173	0.0678266
Cela1	-2.46325	3.25775	7.59438	0.00585507	0.0678266
Axin2	1.02454	5.14173	7.59181	0.00586341	0.0678611
Spry1	-0.911108	5.34171	7.5897	0.00587026	0.0678782
Mgst1	-0.992225	6.37884	7.5865	0.00588069	0.0679367
Tomm7	-0.661738	6.24972	7.58027	0.00590107	0.06811
Ggct	-0.670888	6.6671	7.56658	0.00594605	0.0685666
Rrp15	-0.9652	5.18567	7.54159	0.00602909	0.0693856
Gapdh	-0.69381	9.23182	7.5394	0.00603643	0.0693856
Gm20554	2.38592	3.46627	7.53798	0.00604118	0.0693856
Igtp	1.29604	4.59013	7.53731	0.00604343	0.0693856
Lsm12	-0.966936	5.18048	7.53578	0.00604854	0.0693856
Soat1	-1.66425	4.00335	7.53535	0.00604998	0.0693856
H1f0	-0.719304	7.74914	7.53215	0.00606076	0.0694462
Bcl2l13	-0.902883	5.35483	7.52566	0.00608264	0.0696028
Sprr1a	-1.24294	11.4439	7.52483	0.00608543	0.0696028
Fhl2	-3.14759	2.93984	7.52199	0.00609502	0.0696496
Plcxd1	-1.94509	3.63125	7.51824	0.00610772	0.0697316
Atp5g3	-0.64508	8.50356	7.50928	0.00613818	0.0700162
B3gnt2	-0.941686	5.24093	7.49168	0.00619848	0.0706404
Pvr	-1.94409	3.62672	7.47486	0.00625665	0.0712391
Arhgap23	-0.902069	5.34699	7.46944	0.00627549	0.0713827
Slc7a1	-1.5107	4.11973	7.46639	0.00628617	0.0713827
Il18	-0.768465	5.7666	7.46638	0.00628619	0.0713827
Fzd6	0.79191	5.76146	7.46121	0.00630428	0.0715239
Rnh1	-0.635927	8.2191	7.44384	0.00636538	0.0721524
Nup54	-0.880919	5.40267	7.44055	0.00637704	0.0722198
Phlda3	-0.652094	6.28396	7.42715	0.00642471	0.0726946
Dsg1a	0.682623	8.88714	7.4236	0.0064374	0.0727731
Serf2	-0.656948	6.49713	7.41786	0.00645794	0.0729402
A030009H04Rik	-0.779353	5.95603	7.40442	0.00650639	0.0734218
Smad7	-2.13206	3.45655	7.39586	0.00653741	0.0736639
Ajuba	0.675023	6.22657	7.39529	0.00653949	0.0736639
Hdlbp	-0.69516	6.75948	7.39248	0.00654972	0.0737134
Calu	-0.692044	6.9224	7.38766	0.00656729	0.0738455
Traf4	-1.58323	4.00531	7.37103	0.00662828	0.0744651
Clu	0.703668	7.02101	7.34695	0.00671766	0.0752995
Ypel3	0.644324	7.72389	7.34689	0.00671789	0.0752995
Hspe1	-0.646963	7.02298	7.34622	0.0067204	0.0752995
Clip4	0.646699	6.73392	7.33326	0.00676902	0.075777
Prmt1	-0.640497	6.66958	7.31607	0.00683408	0.0763846
Rorc	1.18772	4.74812	7.31573	0.00683537	0.0763846
Zbtb11	-1.24095	4.53313	7.31395	0.00684214	0.0763929
Timm8a1	-0.914621	5.2813	7.30241	0.00688621	0.0768171
Gpr107	0.78359	5.75652	7.29067	0.00693137	0.0772527
Abracl	-0.647016	6.81851	7.28597	0.00694952	0.0773868
Zfp954	-1.02316	4.99176	7.27404	0.00699584	0.0778341
Ncl	-0.680779	7.56517	7.27192	0.00700409	0.0778574
Mira	0.88204	6.12852	7.25753	0.00706044	0.0784149
Ifi27l1	-0.673881	6.97169	7.25176	0.00708315	0.0785848
Il23a	-2.98073	2.96944	7.25049	0.00708817	0.0785848
Rbm15	-1.91099	3.62436	7.24805	0.00709782	0.0786229
Rrp9	-1.01825	4.99837	7.24645	0.00710414	0.0786241
Sptbn2	0.747405	5.8698	7.2434	0.00711621	0.0786889
Tnfaip6	-4.12491	2.65039	7.24041	0.00712807	0.0787163
Sun2	0.66163	6.86376	7.23964	0.00713114	0.0787163
Lce1g	-3.22895	2.87699	7.21481	0.00723043	0.0797428
Trim47	-1.46595	4.14194	7.21059	0.00724748	0.0798612
Irgm2	1.97525	3.71446	7.20546	0.0072682	0.0800198
Rps3	-0.713573	10.0651	7.19964	0.00729181	0.0802099
Dsc1	0.63631	6.91047	7.19259	0.00732052	0.0804558
Rpl35a	-0.684105	11.403	7.18757	0.00734105	0.0805424
Chmp2a	-0.658428	8.74142	7.18708	0.00734302	0.0805424
Fam117a	0.937144	5.2866	7.18599	0.0073475	0.0805424
Ccnl2	-0.637355	7.37271	7.18059	0.00736964	0.0807151
Cox7a2	-0.802638	7.18922	7.15288	0.00748438	0.0818585
Rrad	-2.82283	3.02246	7.15226	0.00748698	0.0818585
Siah1a	-0.774055	5.6861	7.12902	0.00758462	0.0827271
Dennd4a	-1.88235	3.63375	7.12862	0.00758633	0.0827271
Brap	0.644725	6.23684	7.12848	0.0075869	0.0827271
Slc25a48	-1.14488	4.69038	7.12714	0.00759258	0.0827271
Ube2n	-0.756181	5.74736	7.12485	0.00760226	0.0827613
Rell1	-0.712767	5.90446	7.11613	0.00763936	0.0830937
Fam83g	-0.673714	6.33725	7.11389	0.00764891	0.0831261
Ube2d3	-0.70409	7.82066	7.10993	0.00766581	0.0832382
Trappc2l	-0.752044	5.7559	7.10726	0.00767723	0.0832447
Klhl24	1.67294	3.99683	7.10671	0.00767957	0.0832447
Ndufc1	-0.69434	6.42622	7.09102	0.00774713	0.0839051
Gnl1	-0.695065	5.96441	7.07958	0.00779672	0.08437
Nip7	-1.18494	4.60004	7.0755	0.00781451	0.0844902
F2rl1	-0.704464	6.74003	7.05856	0.00788875	0.0852201
Osgin2	-1.11099	4.74883	7.05119	0.00792127	0.0854983
Snord22	-0.926145	10.9381	7.04264	0.00795917	0.0858341
Rps27a	-0.695649	11.3482	7.03981	0.00797175	0.0858966
Itk	-2.2006	3.35516	7.0373	0.00798292	0.0859437
Gprc5a	-4.21284	2.60708	7.03221	0.00800564	0.0860867
Ndor1	0.877488	5.42078	7.03128	0.00800981	0.0860867
Trp63	0.680335	7.91646	7.02461	0.0080397	0.0862935
Nup50	-1.19549	4.5695	7.02394	0.00804269	0.0862935
Sod1	-0.567821	7.56473	7.01021	0.00810464	0.0868845
Cldn1	-0.915386	9.43002	6.99179	0.00818844	0.0877086
Cyp2g1	-1.33235	5.90658	6.98703	0.00821026	0.0878678
Nat6	-0.83085	5.47008	6.98372	0.00822547	0.0879562
Ipmk	-0.703201	6.20747	6.97315	0.00827416	0.0884022
Sepp1	0.642418	7.31845	6.96657	0.00830467	0.0886532
Homer1	-1.72624	3.76955	6.9563	0.00835248	0.0890884
Dgcr8	1.64068	4.00842	6.95193	0.00837289	0.0892309
Cyp27a1	0.850376	5.85863	6.93617	0.00844698	0.0899447
Ascl2	2.01063	3.64268	6.92715	0.00848971	0.0903236
Wwtr1	-0.726787	5.89667	6.91241	0.00855995	0.0909944
Slc6a9	0.782961	5.68489	6.9042	0.00859935	0.0913365
Cxcl10	-0.729071	5.79898	6.89851	0.00862677	0.0915509
H2-Q5	-1.16153	4.61375	6.89591	0.00863932	0.0916072
Rbm5	0.635367	6.48098	6.89426	0.00864731	0.0916151
Crabp2	-0.576662	7.54462	6.88896	0.00867299	0.0918103
Dstn	-0.66415	9.65295	6.87141	0.00875854	0.0926384
G3bp1	-0.626586	6.79815	6.8698	0.00876645	0.0926446
Spry2	0.814507	5.57414	6.85133	0.00885751	0.0935288
Por	-0.677861	5.98724	6.8493	0.00886758	0.093557
Serpina12	-0.732196	5.83035	6.83081	0.00895989	0.0944521
Narf	1.17469	4.68616	6.82577	0.00898517	0.0946334
Ell2	-1.0038	4.95684	6.82441	0.00899204	0.0946334
Bcl2a1d	-3.45349	2.76396	6.81916	0.00901848	0.0948327
Smarcc2	0.726809	5.85823	6.80638	0.00908325	0.0954345
Cox5a	-0.626824	7.2678	6.80477	0.00909146	0.0954415
Cwc25	-1.15405	4.61178	6.80104	0.00911048	0.0955618
Cdc34	-0.730209	5.77245	6.78574	0.00918888	0.0963043
Sox21	1.17227	4.68278	6.78027	0.0092171	0.0965201
Cachd1	-0.92138	5.16335	6.77724	0.00923278	0.0966043
Wnt16	1.03166	4.97799	6.77547	0.00924191	0.09662
Tgif2	-1.98967	3.48286	6.77377	0.00925072	0.0966322
Rabgap1	0.779188	5.67008	6.76178	0.00931307	0.0971888
Nenf	-0.769509	6.09927	6.76058	0.00931937	0.0971888
Atl3	0.850569	5.44687	6.75646	0.00934089	0.097333
Zfp949	1.50113	4.14772	6.7463	0.00939424	0.0977405
Jup	-0.757761	9.16183	6.74607	0.00939545	0.0977405
Irx5	-1.02482	4.88836	6.74161	0.00941896	0.0979046
Brix1	-0.797589	5.52871	6.73022	0.00947931	0.098451
Mtus1	0.994424	5.05585	6.72154	0.00952555	0.0988501
Cnbp	-0.620811	8.21147	6.71594	0.00955549	0.0990795
Cox7b	-0.592964	7.17614	6.71154	0.00957911	0.099243
Adck3	1.55986	4.06435	6.70488	0.00961496	0.0994553
Cgref1	-2.94346	2.9181	6.70423	0.00961844	0.0994553
Atp5b	-0.622909	9.40296	6.70335	0.00962318	0.0994553
Rfx2	-1.5636	3.92267	6.69941	0.0096445	0.0995942
Nfe2l2	-0.633837	6.1558	6.69006	0.0096952	0.100036
Akap8	0.677557	6.01722	6.68682	0.00971283	0.100136
Plau	-0.903151	5.19557	6.68524	0.00972144	0.100143
Dnase1l2	0.873609	5.56422	6.67512	0.0097768	0.100632
Cidea	-1.1206	5.0343	6.67199	0.00979396	0.100727
Atp5h	-0.683617	9.09918	6.66597	0.0098271	0.100985
Mcm7	1.00394	5.02033	6.65803	0.009871	0.101308
Rnf185	-1.10951	4.67948	6.65739	0.00987457	0.101308
Csta	-0.968116	5.01081	6.64815	0.00992588	0.101752
Emb	0.596957	7.49838	6.63922	0.00997574	0.102181
Clec2d	0.662074	7.64507	6.62932	0.0100313	0.102667
Cltb	-0.620279	8.10347	6.62496	0.010056	0.102836
Ptpn14	0.750008	5.74039	6.62142	0.0100759	0.102957
Tmem189	-0.87862	5.25126	6.61573	0.0101082	0.103203
Nde1	0.698479	5.91972	6.60222	0.0101852	0.103761
Abtb1	1.03217	4.9434	6.60206	0.0101861	0.103761
Rps17	-0.686889	11.9654	6.60182	0.0101874	0.103761
Rps21	-0.732623	11.018	6.5962	0.0102197	0.104005
Vmp1	-1.03573	4.83462	6.59315	0.0102372	0.1041
Snapin	0.879621	5.32509	6.56915	0.0103762	0.105429
Cd52	-0.736197	5.70429	6.56342	0.0104096	0.105683
Dnttip2	-0.746613	5.66978	6.56115	0.0104229	0.105734
Prob1	1.81884	3.7539	6.55648	0.0104503	0.105828
Gla	-2.12011	3.3452	6.55531	0.0104572	0.105828
Cd68	-1.7377	3.69115	6.55528	0.0104573	0.105828
Lrrfip1	-0.913679	5.13904	6.54267	0.0105317	0.106495
Tfap4	1.48312	4.13572	6.54109	0.0105411	0.106505
Shmt1	0.769559	5.65611	6.53638	0.010569	0.106703
Prnd	-3.16261	2.81843	6.53093	0.0106014	0.106944
Rdh14	1.28017	4.44053	6.5281	0.0106183	0.107029
4930413G21Rik	-1.32896	4.23727	6.52397	0.010643	0.107112
Neurl3	-0.971209	4.97752	6.52282	0.0106499	0.107112
Pebp1	-0.576226	7.45845	6.52248	0.010652	0.107112
Adora2b	1.29813	4.40854	6.51916	0.0106718	0.107227
Rplp2	-0.706314	11.7143	6.51372	0.0107046	0.10747
Cap1	-0.626424	7.77078	6.50244	0.0107727	0.108
Gm12657	-0.605735	6.67503	6.50216	0.0107744	0.108
Slc41a1	-1.27195	4.33081	6.49736	0.0108035	0.108206
Cdr2	-0.928987	5.08609	6.49384	0.0108249	0.108335
N4bp1	-1.02121	4.84348	6.4618	0.0110218	0.110218
Cav2	0.621383	6.45136	6.45218	0.0110816	0.110729
Usp2	-1.63834	3.78625	6.44428	0.011131	0.111134
Phyhip	0.670727	5.98824	6.42407	0.0112584	0.112317
Nop16	-0.920711	5.09259	6.41622	0.0113083	0.112726
Cdh1	-0.771065	8.80844	6.39536	0.0114419	0.113968
Snx1	0.676789	6.1531	6.38392	0.0115159	0.114615
Ndufa3	-0.621427	7.89503	6.38145	0.0115319	0.114685
Fhl1	1.37323	4.26282	6.37466	0.0115761	0.115034
Rdh11	-0.93443	5.04662	6.37229	0.0115916	0.115037
Zfand2a	-1.2278	4.38735	6.37182	0.0115947	0.115037
Metap1d	-1.13486	4.5659	6.3498	0.0117395	0.116383
Sox15	1.204	4.53955	6.3449	0.0117719	0.116613
Il1rn	-0.789622	5.47498	6.34127	0.011796	0.116761
Sp3	0.693934	5.88107	6.33094	0.0118649	0.11735
Lzts2	0.727001	5.75665	6.32111	0.0119309	0.117833
Cdk2ap2	-0.721423	5.70714	6.32056	0.0119346	0.117833
Usmg5	-0.642765	8.51973	6.31951	0.0119416	0.117833
Eef1e1	-0.952186	4.98633	6.30704	0.012026	0.118572
Ubl5	-0.613312	6.28584	6.30245	0.0120571	0.118787
Surf4	-0.598083	6.54571	6.29358	0.0121176	0.11929
Tox4	-0.916694	5.07736	6.28306	0.0121897	0.119828
Eif4ebp2	0.779726	5.56941	6.28284	0.0121912	0.119828
Polr3d	-1.0141	4.82328	6.27708	0.012231	0.120054
Creld2	-0.905129	5.10556	6.27676	0.0122331	0.120054
Cdo1	1.59993	3.93837	6.2673	0.0122987	0.120603
Sec61g	-0.610939	6.59341	6.265	0.0123146	0.120666
Zfp935	1.51406	4.04435	6.263	0.0123286	0.120709
AI413582	0.740734	5.79607	6.25865	0.0123588	0.120817
Sin3b	-0.601414	6.78853	6.25836	0.0123608	0.120817
Dnajc21	-0.642895	6.07582	6.25606	0.0123769	0.120817
Eif2s3x	-0.61053	6.62251	6.25555	0.0123805	0.120817
Fahd1	1.25311	4.43458	6.25457	0.0123873	0.120817
Tnfaip8	0.756274	5.63916	6.24486	0.0124554	0.121387
Ndufb6	-0.619013	6.7805	6.22885	0.0125685	0.122337
Zbtb2	-1.28813	4.25125	6.22784	0.0125757	0.122337
Ezh1	0.891256	5.22238	6.22697	0.0125819	0.122337
Oas1f	0.680707	7.42773	6.215	0.0126672	0.123072
Zadh2	1.10985	4.69768	6.2129	0.0126823	0.123124
Pvrl1	-0.625826	6.12832	6.20989	0.0127038	0.123201
Tceb3	-0.791009	5.4413	6.20807	0.0127169	0.123201
Cox8a	-0.602672	8.50643	6.20773	0.0127194	0.123201
Gabpb1	-1.00819	4.82278	6.2042	0.0127447	0.123352
Taf4b	-1.66538	3.71095	6.1922	0.0128314	0.124096
Efnb2	-0.637223	6.20457	6.17504	0.0129565	0.125145
Mpzl2	-0.678956	5.84111	6.1746	0.0129597	0.125145
Rpl9	-0.651409	11.5045	6.16862	0.0130036	0.125474
Arrdc4	-0.854614	5.23049	6.16679	0.0130171	0.125507
Ntn4	1.48086	4.06823	6.15642	0.0130936	0.12615
Jak1	-0.657352	6.57278	6.15234	0.0131238	0.126344
Ddx17	0.597396	7.48232	6.14861	0.0131515	0.126515
Cdk9	-0.723219	5.66514	6.14721	0.013162	0.126519
Ankra2	1.02116	4.87386	6.13155	0.0132791	0.127547
Rpl8	-0.686779	11.4598	6.12432	0.0133334	0.127973
Ift43	-0.707436	5.71626	6.12026	0.0133641	0.12817
Sox4	1.60593	3.90222	6.10668	0.0134672	0.12906
Lysmd3	-1.21789	4.35339	6.09795	0.0135339	0.129601
Plagl1	1.43557	4.11936	6.09544	0.0135531	0.129617
Chchd2	-0.598384	8.08064	6.09507	0.013556	0.129617
Mxd4	0.71427	5.75267	6.09222	0.0135778	0.129728
Dnajb11	-0.59179	6.19446	6.0898	0.0135965	0.129808
Zfp677	1.89695	3.60154	6.08106	0.0136639	0.130353
Rpl38	-0.662459	11.7002	6.07642	0.0136998	0.130597
Art3	1.13779	4.6125	6.07093	0.0137425	0.130905
1500011B03Rik	1.02796	4.84462	6.06555	0.0137844	0.131206
Abhd4	0.644346	6.01496	6.06028	0.0138255	0.131444
Spns2	-1.01449	4.77585	6.05969	0.0138302	0.131444
Dyrk1a	-0.966538	4.8966	6.05656	0.0138548	0.131579
Anapc13	-0.592949	7.19165	6.05364	0.0138776	0.131697
Cyp26b1	-1.29013	4.21248	6.04789	0.0139229	0.131911
Ptbp1	-0.569719	7.34621	6.04771	0.0139243	0.131911
Shfm1	-0.614672	9.16944	6.0468	0.0139315	0.131911
Snrpf	-0.588694	6.34436	6.04526	0.0139437	0.131928
Gtf2f1	-0.612593	6.08846	6.04149	0.0139735	0.132066
Rnf167	0.561228	7.25655	6.04077	0.0139792	0.132066
Rpl37	-0.634886	9.76211	6.03732	0.0140065	0.132191
Srfbp1	-1.11365	4.54782	6.03525	0.014023	0.132191
Frat2	-1.56007	3.80995	6.03515	0.0140238	0.132191
Cox6c	-0.598424	8.57564	5.99911	0.0143131	0.134818
Zfp943	1.26695	4.35758	5.98425	0.0144342	0.135857
Rbmx	0.650507	5.97068	5.97609	0.0145011	0.136386
Fam103a1	0.647035	5.98489	5.97375	0.0145204	0.136442
Tspan5	0.682466	5.84432	5.97184	0.0145361	0.136442
Pdk2	1.28887	4.3182	5.97143	0.0145395	0.136442
Psmb7	-0.558203	7.99103	5.96664	0.014579	0.136712
Sec14l2	-0.707771	5.67712	5.95243	0.014697	0.137716
Serp1	-0.642428	6.59809	5.9485	0.0147298	0.137922
Krt5	-0.645772	12.7978	5.94604	0.0147504	0.138012
2610019E17Rik	-0.705142	5.6857	5.94274	0.014778	0.138127
Hspa1l	-1.15855	4.43396	5.94169	0.0147868	0.138127
Il20rb	0.786708	7.8591	5.93956	0.0148048	0.138127
Sec61b	-0.590869	6.71546	5.93937	0.0148063	0.138127
Ptprs	-0.723771	5.61518	5.9374	0.0148229	0.138179
Rpl21	-0.635492	10.4402	5.933	0.01486	0.138423
Cnn3	-0.609932	6.12611	5.92225	0.0149509	0.139167
Lmo4	0.632913	6.56854	5.90291	0.0151159	0.140575
Pik3r2	0.611895	6.13235	5.90142	0.0151286	0.140575
Stip1	-0.573131	6.53574	5.90063	0.0151354	0.140575
Hist1h2bl	-2.18011	3.20075	5.89899	0.0151496	0.140603
Tkt	-0.582854	6.40585	5.88658	0.0152567	0.141407
Lag3	-2.28776	3.12803	5.88637	0.0152585	0.141407
Ust	-1.05481	4.64481	5.88368	0.0152819	0.141507
Rpl5	-0.640399	10.5633	5.88196	0.0152968	0.141507
Fbxo34	-1.19174	4.3578	5.88125	0.0153029	0.141507
Rps11	-0.668681	11.3799	5.87688	0.015341	0.141694
Tm2d3	0.990796	4.89087	5.87636	0.0153455	0.141694
Scyl2	-0.947366	4.90546	5.86396	0.015454	0.142592
Ddb1	0.524159	7.5772	5.85386	0.0155429	0.143231
Elovl3	-1.55875	3.77928	5.85352	0.015546	0.143231
Hdac5	-0.568922	6.62262	5.84333	0.0156362	0.143957
Rcn1	-0.590596	6.14172	5.84054	0.015661	0.144081
Psmb2	-0.53859	7.51944	5.83788	0.0156847	0.144118
Aen	-0.864148	5.13079	5.83753	0.0156878	0.144118
Arl4a	-0.631558	6.81014	5.83475	0.0157127	0.144242
Sar1a	-0.58709	6.60211	5.82509	0.0157991	0.14493
Capn2	-0.938985	4.91609	5.81518	0.0158884	0.145644
Zscan26	0.970363	4.9247	5.80225	0.0160057	0.14659
Ablim3	0.96377	4.9408	5.80125	0.0160148	0.14659
H19	-1.25836	4.21656	5.79875	0.0160376	0.146692
Sf3b1	-0.637365	7.36745	5.79385	0.0160823	0.146995
Picalm	-0.634735	6.77134	5.7728	0.0162761	0.148659
Slc25a20	-0.69216	5.75822	5.77108	0.016292	0.148672
Nop10	-0.596262	6.37089	5.76912	0.0163102	0.148672
Golim4	0.617852	6.56259	5.76884	0.0163128	0.148672
Tgm5	-1.05938	4.60875	5.76577	0.0163413	0.148803
Golga1	1.19668	4.43605	5.76477	0.0163506	0.148803
Rps29	-0.648085	12.1596	5.76116	0.0163842	0.148979
Cpe	0.660798	7.30873	5.76016	0.0163936	0.148979
Rps24	-0.6741	11.8176	5.75706	0.0164225	0.149034
Arvcf	0.756538	5.52923	5.75699	0.0164232	0.149034
Supt6	-0.687223	5.71071	5.74592	0.016527	0.149869
Pabpc1	-0.61602	8.94484	5.72296	0.0167444	0.151731
Snx20	-2.86921	2.81695	5.71939	0.0167786	0.151932
Gpsm1	-2.16903	3.17542	5.69367	0.0170263	0.153962
Gm10052	-0.57908	9.22167	5.69358	0.0170271	0.153962
Ppia	-0.615181	11.2881	5.6914	0.0170482	0.153989
P4hb	-0.572105	8.16054	5.69076	0.0170545	0.153989
Ceacam12	2.40281	3.18119	5.68206	0.0171393	0.154571
Camsap3	0.56584	6.98316	5.68164	0.0171433	0.154571
Btbd10	-0.970973	4.80101	5.67216	0.0172363	0.155298
Apol8	-1.85241	3.42572	5.66924	0.0172649	0.155446
Ppm1g	-0.604748	6.03385	5.6627	0.0173295	0.155916
Ptges	-0.825435	5.20688	5.6612	0.0173443	0.155938
Grpel1	-0.935871	4.88867	5.65865	0.0173694	0.156054
Use1	-0.621344	8.09257	5.65247	0.0174308	0.156493
Gyltl1b	-0.924728	4.91561	5.65052	0.0174502	0.156557
Rps23	-0.637755	12.0928	5.63256	0.0176299	0.158057
Edf1	-0.657551	8.34241	5.61682	0.0177889	0.15937
Gpr3	-3.85142	2.51851	5.61469	0.0178105	0.15945
Atp5l	-0.612153	9.29525	5.60742	0.0178846	0.159953
Tmem254b	-0.635212	5.88513	5.60422	0.0179173	0.159953
Tmem254b	-0.635212	5.88513	5.60422	0.0179173	0.159953
Tmem254b	-0.635212	5.88513	5.60422	0.0179173	0.159953
Nrip3	-1.97187	3.30917	5.6022	0.017938	0.160025
Aebp2	-0.691028	6.13698	5.5947	0.0180149	0.160598
Nt5dc3	-2.04145	3.25116	5.58732	0.0180909	0.161162
Yap1	0.554169	6.94141	5.5832	0.0181335	0.161389
Cox4i1	-0.614295	9.56079	5.58239	0.018142	0.161389
Rpl7	-0.625	11.9755	5.57579	0.0182105	0.161885
Gm436	-1.51806	3.77667	5.56847	0.0182868	0.162339
Kpnb1	-0.610731	6.1377	5.56842	0.0182872	0.162339
Oat	-0.568576	6.22414	5.56623	0.0183101	0.162429
Zfp932	1.01058	4.77543	5.56491	0.0183239	0.162437
Cd55	0.580742	6.8121	5.55409	0.0184375	0.16333
Nfe2l3	0.968194	4.87338	5.55072	0.018473	0.16353
S100a11	-0.608449	11.8106	5.54804	0.0185014	0.163666
U2af2	-0.528213	7.39888	5.54112	0.0185747	0.164093
Palld	-1.21628	4.2406	5.54103	0.0185756	0.164093
1110001J03Rik	-0.876305	5.02465	5.53589	0.0186302	0.164461
Rps9	-0.63053	11.9815	5.53094	0.0186831	0.164812
Ephb6	0.563932	7.31032	5.52384	0.018759	0.165367
Fam46a	1.18645	4.40253	5.52168	0.0187822	0.165456
Rnf13	0.567904	6.42896	5.51518	0.0188521	0.165894
Trim25	-1.17542	4.31147	5.51379	0.0188671	0.165894
Zfp637	0.97276	4.85279	5.51307	0.0188749	0.165894
Steap4	-0.978482	4.74555	5.51219	0.0188844	0.165894
Zfp266	0.839103	5.21044	5.5062	0.0189492	0.166348
Elovl7	0.934626	4.94565	5.49906	0.0190267	0.166913
Hoxa5	1.23311	4.3123	5.4926	0.0190971	0.167414
Fgfr3	0.550769	6.9149	5.49048	0.0191203	0.167501
Ccni	0.560232	7.05638	5.48504	0.0191799	0.167896
Depdc7	1.31547	4.1744	5.48394	0.0191919	0.167896
Nudc	-0.573238	6.87635	5.47429	0.0192982	0.168709
Rps19	-0.709516	11.4708	5.47105	0.0193341	0.16888
Aldh3a2	0.896547	5.03884	5.47011	0.0193444	0.16888
Pdia3	-0.542375	8.40338	5.46695	0.0193795	0.169069
Ing4	0.581133	6.32697	5.46269	0.0194268	0.169365
Cpd	0.818921	5.2597	5.45777	0.0194815	0.169725
Rhof	-2.31886	3.0405	5.45106	0.0195565	0.170261
Bmf	1.99384	3.40896	5.44958	0.019573	0.170288
Spint1	-0.565416	6.29869	5.4437	0.019639	0.170745
Elovl1	-0.651314	8.29396	5.44192	0.0196591	0.170792
Dcaf8	0.659467	5.80781	5.44081	0.0196715	0.170792
Blvrb	-0.600799	6.08936	5.43281	0.0197619	0.17146
Rpl35	-0.682571	11.887	5.43033	0.01979	0.171585
Hcfc1r1	-0.57003	6.35312	5.4273	0.0198243	0.171765
Prdx6	-0.545833	6.67469	5.41869	0.0199223	0.172496
Ankrd22	-0.721323	5.50088	5.41355	0.0199811	0.172887
Ehd2	0.627872	5.92865	5.4121	0.0199976	0.172912
Rrp12	-1.44175	3.84581	5.40134	0.0201213	0.17372
Efna3	0.624026	7.05836	5.40027	0.0201336	0.17372
Ranbp1	-0.522476	7.18532	5.39953	0.0201422	0.17372
Gpt	-0.677352	5.6612	5.39876	0.020151	0.17372
Stard7	0.783728	5.35432	5.39801	0.0201597	0.17372
Gm9846	-0.892736	12.5646	5.39432	0.0202024	0.173969
Hnrnpul1	0.567427	6.19333	5.3931	0.0202166	0.173973
Tnk1	-0.588256	6.94872	5.39031	0.0202489	0.174101
Ctu2	-1.24062	4.16249	5.38841	0.0202709	0.174101
Ybx1	-0.513935	7.35833	5.38825	0.0202728	0.174101
Nfyb	-0.916545	4.87575	5.38159	0.0203503	0.174623
Rn45s	-0.789841	8.26513	5.38065	0.0203612	0.174623
Sgms1	-0.773938	6.38376	5.37379	0.0204416	0.17508
Pak1ip1	-0.601437	6.0395	5.37374	0.0204421	0.17508
Rps12	-0.663604	12.1042	5.37123	0.0204715	0.175213
6720401G13Rik	0.585597	6.30267	5.36876	0.0205005	0.175343
Gar1	-0.76362	5.33866	5.36619	0.0205308	0.17542
Cab39l	0.731322	5.52123	5.36564	0.0205373	0.17542
Csnk1a1	-0.684519	8.32368	5.36397	0.020557	0.175469
Psmb4	-0.544431	7.86404	5.36199	0.0205803	0.175531
Hist1h2bn	-2.22671	3.08266	5.361	0.020592	0.175531
Gstp2	-0.600893	6.44298	5.35013	0.0207208	0.17651
Nipal4	-0.61929	5.89093	5.34515	0.02078	0.176896
Grn	0.556652	6.2616	5.32408	0.0210327	0.178927
Xdh	0.926462	4.92462	5.32259	0.0210507	0.178959
Bccip	-0.543484	6.24964	5.31528	0.0211392	0.179591
Hist1h2bk	-2.07554	3.17743	5.30987	0.0212049	0.180028
Ube2h	-0.611012	5.9641	5.29868	0.0213416	0.181067
Limk2	0.544626	6.81993	5.29627	0.0213712	0.181197
Ttc3	0.671477	5.72388	5.29308	0.0214103	0.181407
Brd3	0.990855	4.75656	5.28534	0.0215057	0.182093
Spag9	-0.80767	5.63691	5.27728	0.0216054	0.182815
Plekho2	-1.57993	3.63868	5.27357	0.0216516	0.183083
Rps15	-0.688188	12.1507	5.26861	0.0217133	0.183483
Gm4532	2.01345	3.35858	5.25883	0.0218357	0.184394
Gstp1	-0.564322	7.21377	5.25112	0.0219327	0.185089
Anpep	0.588958	6.05514	5.24555	0.0220029	0.185558
Cox7c	-0.579944	8.73467	5.24268	0.0220393	0.185563
Dsg1b	0.620112	6.50514	5.24247	0.0220419	0.185563
Sertad3	-0.874387	4.95867	5.24086	0.0220623	0.185563
AI661453	-0.658312	5.69966	5.24079	0.0220633	0.185563
Rpl27	-0.628004	10.0589	5.23972	0.0220768	0.185563
Tlcd1	0.73834	5.46516	5.23762	0.0221034	0.185663
Rps18	-0.642705	12.2891	5.21795	0.0223549	0.187602
Eif4a3	-0.540791	6.84308	5.21725	0.0223639	0.187602
Rpl34	-0.699949	11.0338	5.21462	0.0223977	0.187761
Sun1	0.545384	6.85845	5.20698	0.0224964	0.188463
Rbbp8	-0.674616	5.62237	5.19398	0.0226652	0.189752
Zfp760	2.2987	3.1566	5.19035	0.0227126	0.189952
Lifr	1.00678	4.69685	5.18985	0.0227192	0.189952
Plec	0.718792	5.51994	5.183	0.0228089	0.190576
Serpina3g	0.683516	5.64677	5.17798	0.0228749	0.191002
Fam76b	1.05025	4.59589	5.17598	0.0229013	0.19109
Cstb	-0.894487	10.0785	5.17441	0.022922	0.19109
Myl12b	-0.538153	8.19031	5.17374	0.0229308	0.19109
Bcl2l15	-2.17705	3.08225	5.17049	0.0229737	0.191322
Skint8	-0.832934	5.06007	5.15578	0.0231691	0.192822
Slc25a5	-0.561641	9.26665	5.15411	0.0231915	0.192881
Csrnp2	1.15497	4.37403	5.14045	0.0233746	0.194276
Gnb2l1	-0.612746	10.8959	5.13766	0.0234123	0.194354
Nab1	-0.656242	5.82632	5.13747	0.0234147	0.194354
Fkbp4	-0.56959	6.80519	5.13202	0.0234884	0.19475
Rpl18a	-0.65012	10.8429	5.13167	0.0234932	0.19475
Sertad2	-0.882486	4.90742	5.12296	0.0236113	0.195601
Ndufa2	-0.590923	6.64528	5.11714	0.0236906	0.19613
Nfkbid	-1.7266	3.44158	5.10407	0.0238698	0.197484
Rpl17	-0.633802	11.5466	5.10174	0.0239019	0.19762
Ppm1d	-0.76038	5.28288	5.09872	0.0239435	0.197835
Ndufs6	-0.537815	7.47159	5.09483	0.0239972	0.198149
Rpl13a	-0.629988	11.0778	5.09138	0.0240451	0.198268
Il1rl2	0.624149	5.86278	5.09119	0.0240477	0.198268
Aaed1	0.829722	5.1353	5.09041	0.0240586	0.198268
Usp16	-0.665052	5.62782	5.06884	0.0243597	0.200619
9030025P20Rik	1.17436	4.32043	5.06641	0.0243939	0.200714
Kcnj2	1.88058	3.42788	5.06576	0.024403	0.200714
Commd1	-0.543896	6.47629	5.06273	0.0244458	0.200935
Scel	0.58269	8.79813	5.06071	0.0244742	0.201038
Trafd1	-0.588321	6.04175	5.05788	0.0245142	0.20111
Hnrnpf	-0.581922	8.8242	5.05784	0.0245148	0.20111
Smc1a	-0.540198	6.30158	5.05485	0.0245571	0.201327
Fam46c	-2.97837	2.68296	5.05189	0.0245992	0.201541
Cnppd1	0.611802	5.9009	5.04417	0.024709	0.20231
Cdk2ap1	-0.553629	7.03396	5.04219	0.0247372	0.20241
Nufip2	-1.0465	4.47018	5.03543	0.0248339	0.203024
Rab5c	-0.493668	7.36187	5.03387	0.0248563	0.203024
Ifitm2	-0.639161	8.97577	5.03358	0.0248604	0.203024
Ankrd11	0.595502	6.02425	5.02541	0.024978	0.203853
Stk11	-0.521565	6.8488	5.02367	0.0250031	0.203926
Fam26e	1.22874	4.21362	5.02155	0.0250338	0.204045
Nxt1	-0.640108	5.71379	5.01301	0.0251575	0.204921
Scin	0.538435	6.65567	4.99728	0.0253872	0.206659
Lrig3	0.581141	6.02263	4.99157	0.0254711	0.207208
Anxa2	-0.587913	11.6143	4.98973	0.0254981	0.207295
Hax1	-0.536832	6.18562	4.98862	0.0255146	0.207296
Ppil6	1.02762	4.59799	4.98316	0.0255952	0.207817
Pomp	-0.489388	7.80549	4.97654	0.0256933	0.208354
Rpl22	-0.529113	8.24186	4.97648	0.0256943	0.208354
Pink1	0.559069	6.29787	4.97351	0.0257383	0.208578
Pts	0.852262	5.03804	4.96947	0.0257986	0.208932
Cct5	-0.505165	8.17927	4.9652	0.0258623	0.209194
Kpna1	-0.824205	5.03917	4.96248	0.025903	0.209194
Arpc1b	-0.530889	6.57036	4.96134	0.0259201	0.209194
Numb	0.701345	5.52456	4.96072	0.0259294	0.209194
Dhcr24	-1.00463	5.67342	4.95997	0.0259407	0.209194
Lypd5	-0.665597	6.8432	4.95972	0.0259444	0.209194
Hnrpdl	-0.521013	6.97066	4.95957	0.0259466	0.209194
Slirp	-0.533863	6.50491	4.9575	0.0259777	0.209217
2410006H16Rik	-0.528267	8.84663	4.95718	0.0259826	0.209217
Atp5o	-0.568727	8.21666	4.95302	0.0260452	0.209587
Cd109	0.541916	6.87247	4.93483	0.0263207	0.21167
Rps4x	-0.603646	12.0037	4.93161	0.0263698	0.211915
Osmr	-0.868744	4.89777	4.93064	0.0263846	0.211915
Wdr33	-0.738141	5.31376	4.92824	0.0264212	0.212073
Mill1	0.546174	6.96408	4.92509	0.0264694	0.212326
Gng5	-0.535834	8.10781	4.92062	0.0265379	0.212563
Ubtd1	-0.793077	5.12439	4.92047	0.0265402	0.212563
Fam180a	1.99559	3.30713	4.91988	0.0265493	0.212563
Rnd1	-2.13985	3.06314	4.91749	0.026586	0.212722
Cbx2	1.31075	4.05373	4.91495	0.0266253	0.212901
Naca	-0.560134	10.337	4.90508	0.0267777	0.213985
Prr14	-0.528895	6.24766	4.90025	0.0268528	0.214335
Ddx26b	0.667671	5.63443	4.90008	0.0268554	0.214335
Tnfsf11	2.93385	2.82058	4.89747	0.026896	0.214524
Pfdn1	-0.525736	6.25113	4.89233	0.0269762	0.215028
Lsm4	-0.63684	5.69252	4.89043	0.027006	0.21513
Calm5	-0.512927	7.67225	4.87716	0.0272144	0.216653
Hprt	-0.541646	6.37241	4.86654	0.0273823	0.217825
1500015A07Rik	-0.952684	4.65227	4.86568	0.027396	0.217825
Gpr126	1.03689	4.54752	4.86047	0.0274789	0.218347
Szrd1	-0.724745	5.34237	4.8576	0.0275245	0.218572
Ccdc90a	0.831438	5.06834	4.853	0.0275981	0.21863
Golph3l	1.52769	3.74142	4.85176	0.0276179	0.21863
Gm5801	-0.565084	6.00751	4.8512	0.0276269	0.21863
Psmb6	-0.49572	7.4145	4.84935	0.0276566	0.21863
Rps7	-0.587165	11.0481	4.84897	0.0276627	0.21863
Rsph3b	0.946227	4.75566	4.84877	0.0276659	0.21863
Ptprz1	1.28706	4.07576	4.84854	0.0276696	0.21863
Ubald1	-0.548052	6.67442	4.8485	0.0276701	0.21863
Rpl41	-0.689787	11.8949	4.84725	0.0276903	0.218653
Ip6k1	0.615897	5.82971	4.84541	0.0277198	0.218749
Pa2g4	-0.494569	7.29081	4.83683	0.0278581	0.219472
Socs4	-1.21749	4.07764	4.83657	0.0278622	0.219472
Rnf145	0.722842	5.41296	4.8365	0.0278634	0.219472
Egln3	-0.576799	5.94548	4.8324	0.0279298	0.219858
Slc30a4	-0.989727	4.55186	4.83085	0.0279549	0.219908
Set	-0.510662	7.31417	4.82925	0.0279807	0.219908
Gtf2b	0.56989	6.02994	4.82879	0.0279883	0.219908
Rhod	-0.608331	5.79908	4.82742	0.0280106	0.219946
Helz2	-2.10903	3.06732	4.82407	0.028065	0.220237
Zfp282	1.00162	4.61517	4.8174	0.0281738	0.220954
H2-Ke6	-0.683935	6.15507	4.80828	0.0283234	0.221989
Dusp4	-2.50599	2.83546	4.80193	0.0284278	0.222662
Prdm1	-1.14597	4.20319	4.79934	0.0284706	0.222662
Krcc1	0.526221	6.2347	4.79926	0.028472	0.222662
Rps3a1	-0.574495	12.1674	4.79864	0.0284823	0.222662
Arhgap17	-0.901673	4.76966	4.79739	0.0285029	0.222662
Unc45a	0.577854	6.77971	4.79667	0.0285149	0.222662
Smim5	0.781693	5.2031	4.79177	0.0285961	0.223159
Tnfrsf21	0.987609	4.63926	4.78357	0.0287325	0.223833
Gstt3	0.922982	4.79708	4.78323	0.0287382	0.223833
Ccno	-2.85037	2.68765	4.78197	0.0287592	0.223833
Mvd	-1.11165	4.26578	4.78154	0.0287664	0.223833
Cry1	-1.19843	4.09871	4.78126	0.028771	0.223833
Cbx1	0.70522	5.46023	4.77948	0.0288008	0.223928
Krtdap	-0.636487	13.3241	4.77497	0.0288763	0.224377
Nop2	-0.803462	5.05198	4.77087	0.0289452	0.224774
Ppp2cb	-0.543375	6.47833	4.76903	0.0289762	0.224876
Unc50	0.730633	5.36421	4.75924	0.0291414	0.22602
Col4a6	0.856178	4.97094	4.75775	0.0291667	0.226077
C2cd4b	-2.28735	2.94138	4.75007	0.0292971	0.22695
S100a16	-0.578553	8.66253	4.73091	0.0296252	0.22935
Klf15	1.91872	3.32686	4.72123	0.0297924	0.230504
Ankrd46	0.913244	4.80336	4.7123	0.0299476	0.231563
Arhgef18	0.924729	4.77264	4.70745	0.0300322	0.232075
Gm12191	-0.553782	12.0026	4.70634	0.0300515	0.232083
Stx3	-0.837196	4.93016	4.70394	0.0300936	0.232215
2310042D19Rik	0.783004	5.17523	4.70323	0.030106	0.232215
Zbtb16	0.749856	5.28385	4.70222	0.0301237	0.232215
Rpl6	-0.578976	10.9213	4.69683	0.0302184	0.232803
Btc	-0.81416	4.99655	4.69393	0.0302693	0.233003
Rpl14	-0.574242	11.0144	4.69326	0.0302811	0.233003
Gigyf1	0.866562	4.92324	4.69039	0.0303317	0.23325
Timm21	0.860704	4.93782	4.68443	0.0304372	0.233919
Fa2h	-1.23563	4.94571	4.68185	0.0304829	0.234085
Ythdf1	-0.67738	5.47131	4.68112	0.0304959	0.234085
Eid3	-2.62118	2.76252	4.6786	0.0305407	0.234223
Rpl31	-0.58594	10.7314	4.67703	0.0305685	0.234223
Prdx1	-0.512965	8.82892	4.67698	0.0305694	0.234223
Lyar	-0.76844	5.13945	4.67572	0.0305918	0.234253
Aldh3a1	-0.486969	7.94743	4.67442	0.0306151	0.23429
6820431F20Rik	0.545325	6.67847	4.67075	0.0306805	0.234648
Snhg8	-0.736415	5.24506	4.66385	0.030804	0.23545
Acsl3	-0.719088	5.30852	4.66101	0.030855	0.235464
2810013P06Rik	1.08432	4.39489	4.6608	0.0308587	0.235464
Fau	-0.629748	11.2207	4.66003	0.0308726	0.235464
Rps16	-0.610804	11.3226	4.65961	0.0308802	0.235464
LOC100861978	0.881891	4.86967	4.65106	0.0310343	0.236034
LOC100861978	0.881891	4.86967	4.65106	0.0310343	0.236034
Csk	0.663501	5.57961	4.6508	0.0310391	0.236034
Iigp1	2.39644	3.00499	4.65072	0.0310404	0.236034
Cwc22	1.27361	7.00344	4.65029	0.0310482	0.236034
Ndufa13	-0.566787	6.23265	4.64316	0.0311776	0.236875
Ak3	0.568325	5.98201	4.63621	0.031304	0.237693
Llph	-0.496902	7.08349	4.63458	0.0313338	0.237776
Cnnm3	1.40994	3.84162	4.63071	0.0314046	0.23817
Commd5	1.251	4.08023	4.62944	0.0314278	0.238203
Rps6	-0.574488	10.8878	4.62448	0.0315188	0.23875
Wdr45	0.63562	5.68328	4.62182	0.0315677	0.238978
Usp38	-1.03648	4.38683	4.6183	0.0316327	0.239326
Tspo	-0.511801	6.92473	4.60875	0.0318091	0.240517
Mppe1	0.890005	4.83632	4.60728	0.0318366	0.240581
BC031181	-0.530729	6.11402	4.6033	0.0319104	0.240995
Nedd8	-0.552817	7.95959	4.60161	0.031942	0.241089
Rhoa	-0.537352	8.28596	4.59716	0.0320249	0.241473
Ccdc59	-0.5786	5.86912	4.59684	0.032031	0.241473
H2-Eb1	-2.73603	6.51061	4.59515	0.0320625	0.241567
Dtx4	1.31592	3.96832	4.59311	0.0321007	0.241669
Mif	-0.561456	9.13754	4.59238	0.0321143	0.241669
Rpl37a	-0.596459	11.1017	4.58917	0.0321747	0.241887
Cyp4b1	-0.533779	6.08569	4.58881	0.0321814	0.241887
Mrps28	-0.707556	5.32727	4.58499	0.0322531	0.242075
Snora75	-2.48753	7.70448	4.58446	0.0322632	0.242075
Sbsn	-0.584398	11.9908	4.58442	0.0322639	0.242075
Sar1b	-0.58322	6.97348	4.58081	0.032332	0.242442
Smo	0.69621	5.43477	4.57555	0.0324314	0.243043
Fbrs	-0.543807	6.5862	4.56749	0.0325842	0.244044
Eif3b	-0.48532	7.05873	4.56334	0.0326633	0.244492
Gzmc	-1.73275	3.32398	4.56212	0.0326867	0.244522
Zfp874b	1.66993	3.51699	4.55765	0.032772	0.245015
Osbpl5	0.511294	6.69446	4.55579	0.0328077	0.245137
Cct7	-0.481635	7.09993	4.54729	0.0329708	0.246211
Atf1	-0.682132	5.41329	4.54583	0.032999	0.246248
Cox6a1	-0.544754	8.78864	4.54502	0.0330147	0.246248
Zfp207	0.499787	7.11805	4.54353	0.0330434	0.246316
Dctpp1	-0.656542	5.51086	4.54064	0.0330992	0.246587
Ccng2	0.815326	5.02888	4.53656	0.0331783	0.247031
Pcyox1	0.51407	6.36779	4.526	0.0333836	0.248413
Ctla2a	-0.768875	5.58614	4.5231	0.0334403	0.248689
Flcn	0.983742	4.57681	4.51825	0.0335351	0.249221
Rpl19	-0.607562	11.7296	4.51743	0.0335513	0.249221
Fam13b	-0.805906	4.97299	4.5136	0.0336263	0.249632
Rps20	-0.594255	11.9664	4.51186	0.0336606	0.24974
Pddc1	0.891312	4.80449	4.50676	0.0337612	0.25034
Rpl28	-0.615864	11.9798	4.50181	0.033859	0.25065
Mthfd2	-2.27536	2.90415	4.50157	0.0338638	0.25065
Gnb1	-0.475474	7.27771	4.50153	0.0338645	0.25065
Pet100	-0.869571	4.77617	4.50063	0.0338823	0.25065
Abce1	-0.619318	5.65664	4.49763	0.0339418	0.250899
Sult1a1	1.5283	3.65883	4.49693	0.0339557	0.250899
Stfa3	-1.26373	3.91205	4.49428	0.0340083	0.251142
Rpl27a	-0.546993	10.6388	4.49154	0.034063	0.251399
Itgb6	-2.39193	2.83884	4.4896	0.0341016	0.251537
4930412O13Rik	1.21681	4.10153	4.48658	0.0341619	0.251704
Rnf24	-1.71321	3.32779	4.48647	0.0341641	0.251704
Tnrc6a	1.11564	4.28551	4.48126	0.0342685	0.252326
Rpl32	-0.581228	12.2692	4.4733	0.0344284	0.253356
Rsph3a	0.886011	4.80922	4.47228	0.034449	0.25336
Bola2	-0.557208	7.13956	4.46915	0.0345122	0.253678
Nanp	1.48849	3.69941	4.46412	0.034614	0.254278
Ccdc71	1.03545	4.44497	4.46082	0.0346809	0.254621
Rpl39	-0.550143	11.6482	4.45795	0.0347391	0.254901
Lhx2	0.802256	5.04562	4.45647	0.0347694	0.254975
Park7	-0.535569	6.74194	4.45509	0.0347974	0.255033
Hnrnpa2b1	-0.555349	9.1434	4.45372	0.0348254	0.25509
Calm1	-0.543856	7.45157	4.4526	0.0348482	0.25511
Adh1	0.688414	5.42653	4.44933	0.034915	0.255375
Rora	-0.811249	4.93738	4.44885	0.0349248	0.255375
Ngrn	0.839505	4.93137	4.44594	0.0349842	0.255662
Plat	-1.12756	4.147	4.43946	0.0351173	0.256486
Sys1	-0.894298	4.69007	4.43826	0.035142	0.256518
Arg1	-0.604648	5.70305	4.42804	0.0353531	0.257911
Gm6568	-1.79129	3.23967	4.42286	0.0354605	0.258545
Ptpn6	0.695136	5.39254	4.42183	0.035482	0.258553
Car6	0.690868	5.86984	4.41995	0.035521	0.258688
H60c	1.3741	3.83734	4.40938	0.0357419	0.260096
Fkbp2	-0.53881	7.4195	4.40873	0.0357555	0.260096
Slc25a27	1.0582	4.38121	4.40624	0.0358076	0.260325
Rrp1	-0.479826	7.16082	4.40347	0.0358659	0.2606
Slc39a2	-1.54094	3.49675	4.3988	0.0359642	0.260888
Zfp825	1.20804	4.09357	4.39877	0.0359649	0.260888
Epn3	-0.844216	4.8224	4.39793	0.0359825	0.260888
Atraid	0.512776	6.22869	4.39767	0.0359881	0.260888
Kpna4	-0.602419	5.70876	4.39325	0.0360815	0.261415
Dtx3l	1.52993	3.62848	4.37766	0.036413	0.263666
Ltv1	-0.557939	5.89997	4.37603	0.0364479	0.263767
Arhgdib	-0.553378	6.69303	4.37281	0.0365168	0.264115
8430410A17Rik	-0.796318	4.96066	4.37003	0.0365763	0.264395
Asns	-0.754617	5.09637	4.36613	0.0366602	0.26485
Cdsn	-0.567989	7.80761	4.36072	0.0367768	0.265468
Ddx24	-0.585969	5.76224	4.35967	0.0367993	0.265468
2310047M10Rik	-0.812205	4.90655	4.35924	0.0368088	0.265468
Plek2	0.502889	6.39986	4.35489	0.0369028	0.265995
Nuak1	0.546971	5.99719	4.35283	0.0369475	0.266165
Epn1	0.510222	6.35426	4.35035	0.0370013	0.266401
Dctn5	0.657664	5.51102	4.34145	0.0371952	0.267645
Pnrc2	0.5018	6.5556	4.34014	0.0372239	0.267699
Golph3	-0.575821	6.35515	4.33677	0.0372977	0.268077
Rpl23a	-0.570782	12.4566	4.33366	0.0373658	0.268414
Med26	-1.17351	4.02958	4.33053	0.0374346	0.268756
Tbrg4	-0.751956	5.0944	4.32901	0.0374679	0.268843
Cd14	-2.38719	2.81135	4.32597	0.037535	0.269171
Ndufs8	-0.52221	6.38952	4.32494	0.0375577	0.269181
Nlrc5	0.691622	5.37606	4.32097	0.0376455	0.269643
Kat5	-0.57552	5.7981	4.3201	0.0376647	0.269643
4833423E24Rik	0.503524	6.38369	4.31615	0.0377522	0.270116
Adck4	-0.901907	4.63352	4.31138	0.0378582	0.270721
Lipn	-1.06702	4.23539	4.3092	0.0379068	0.270916
Prkab1	-0.799382	4.93148	4.30535	0.0379926	0.271375
Sepw1	-0.550766	8.53753	4.29854	0.038145	0.272311
Lsmd1	-0.616808	5.60157	4.29641	0.0381928	0.272405
Dad1	-0.512024	6.85984	4.29604	0.0382013	0.272405
Wfdc3	-1.06031	4.24446	4.29039	0.0383283	0.273156
Romo1	-0.520789	6.5965	4.28751	0.0383934	0.273383
Pfdn4	-0.674736	5.36279	4.28707	0.0384032	0.273383
4933431E20Rik	1.20513	4.06686	4.27946	0.0385756	0.274455
Ndufa12	-0.521771	7.19996	4.27436	0.0386916	0.275126
Atpif1	-0.527376	9.3704	4.27218	0.0387413	0.275324
Frmd4b	-0.625831	5.55868	4.27008	0.0387892	0.275466
Prodh	0.719262	5.25985	4.26939	0.0388048	0.275466
Ddt	-0.648461	5.4587	4.26361	0.0389372	0.276251
Alkbh1	-0.826352	4.83553	4.26245	0.0389637	0.276284
Ptpn1	-0.625535	5.55528	4.25982	0.039024	0.276557
Abhd11	-0.510165	6.34481	4.2564	0.0391026	0.27694
Rpl36a	-0.574724	10.898	4.25557	0.0391219	0.27694
Map2k4	-0.62294	6.22302	4.25437	0.0391495	0.27698
Slc22a4	0.528364	6.08418	4.24674	0.0393256	0.278071
Myoc	-2.1439	2.93438	4.24477	0.0393714	0.278239
Nrip1	-1.13503	4.07811	4.23776	0.0395342	0.279234
Tbc1d4	-1.19914	3.95743	4.23646	0.0395647	0.279293
Serpina3h	0.495716	9.05434	4.23347	0.0396344	0.279594
Taf5l	-0.745505	5.08755	4.23274	0.0396515	0.279594
Rnf2	-0.652831	5.43377	4.23033	0.0397077	0.279834
Gemin7	0.565724	5.86636	4.22471	0.0398393	0.280595
Serpinb6a	-0.442739	7.57429	4.22292	0.0398815	0.280595
Cops8	-0.622739	5.55537	4.22289	0.0398822	0.280595
Whsc1l1	-0.663923	5.38436	4.21749	0.0400094	0.281321
Cxadr	-0.471238	7.52759	4.21625	0.0400385	0.281321
Wbscr16	-0.961605	4.45036	4.21568	0.0400521	0.281321
Atp6v1g3	2.25404	2.997	4.21426	0.0400854	0.281392
Mrpl44	1.02243	4.40347	4.21337	0.0401067	0.281392
Slc44a2	0.451788	7.39217	4.21227	0.0401327	0.281418
Chchd1	-0.541579	5.92607	4.21105	0.0401615	0.281459
Gng13	-1.48362	3.52126	4.21014	0.0401829	0.281459
Nat2	1.46093	3.67009	4.20601	0.0402809	0.281871
Tmem2	-1.43447	3.58523	4.20578	0.0402863	0.281871
Mgll	-0.796078	4.9118	4.20266	0.0403606	0.282234
Rnf217	-0.687977	5.28554	4.20048	0.0404125	0.282386
Fam84a	-0.57564	6.23406	4.19988	0.0404269	0.282386
Polr2h	-0.698057	5.24618	4.19811	0.0404691	0.282451
Zkscan3	0.841804	4.85128	4.19761	0.040481	0.282451
Pfdn5	-0.56048	9.128	4.19549	0.0405315	0.282648
Gmfb	0.704281	5.29029	4.19147	0.040628	0.283027
Crebrf	1.1429	4.15452	4.19136	0.0406305	0.283027
Rps28	-0.548443	11.8323	4.18692	0.0407371	0.283512
Zkscan8	1.72483	3.3775	4.18659	0.040745	0.283512
Ghr	0.590134	5.74247	4.18315	0.0408277	0.283931
Med18	2.42518	2.89967	4.17498	0.0410251	0.28501
Insig2	0.516734	6.16825	4.17486	0.041028	0.28501
Fbxl20	1.11626	4.19946	4.17245	0.0410864	0.285259
Gch1	-2.44124	2.75679	4.17017	0.0411416	0.285325
Pex11b	0.875283	4.74979	4.17002	0.0411452	0.285325
Chchd10	-1.70102	3.26875	4.16927	0.0411635	0.285325
Pdhb	-0.47613	6.86247	4.16403	0.0412911	0.285947
Irs1	1.66832	3.42692	4.16373	0.0412984	0.285947
Gm6623	-1.77576	3.19564	4.1555	0.0414996	0.286916
Ifnk	-3.4519	2.40908	4.15547	0.0415002	0.286916
Nap1l1	-0.46472	7.18017	4.15522	0.0415065	0.286916
Oxsr1	-0.634605	5.48355	4.15079	0.041615	0.28751
Rps25	-0.561825	11.2104	4.14312	0.0418039	0.288263
Per3	1.65588	3.43426	4.14271	0.0418142	0.288263
Tpra1	0.734993	5.16675	4.14236	0.0418228	0.288263
Tnip2	-0.652235	5.40673	4.14187	0.041835	0.288263
2010315B03Rik	1.41202	3.71673	4.14174	0.0418381	0.288263
Gm14137	-1.4091	3.60187	4.13938	0.0418964	0.288508
Fnbp1	0.516678	6.07824	4.13304	0.0420538	0.289321
Fam25c	-0.613009	12.0101	4.13278	0.0420602	0.289321
Rps14	-0.611692	11.7298	4.13072	0.0421114	0.289516
Rps10	-0.554186	11.3984	4.12716	0.0422001	0.289968
Qrich1	-0.574345	5.74085	4.12138	0.0423446	0.290803
Jak2	-0.774984	4.95443	4.11952	0.042391	0.290964
1600020E01Rik	0.581007	5.76106	4.11674	0.0424608	0.291285
Ranbp2	-0.715086	5.15804	4.11159	0.0425904	0.292015
Anxa11	-0.638083	5.45381	4.10988	0.0426334	0.292152
Rab40c	0.64828	5.47311	4.10672	0.0427132	0.292459
Polr2d	-0.562737	5.78903	4.10624	0.0427253	0.292459
Dcun1d5	-0.501536	6.1028	4.10536	0.0427476	0.292459
Cpt2	1.35136	3.79038	4.10438	0.0427723	0.29247
Slc24a3	0.596253	5.68981	4.10262	0.0428169	0.292617
Casp6	1.01462	4.3874	4.0986	0.0429187	0.29294
Gpbp1l1	0.588532	5.72215	4.09835	0.042925	0.29294
Lsm10	0.962749	4.50537	4.09801	0.0429336	0.29294
Fam132a	-0.520938	5.9951	4.09523	0.0430045	0.293265
Fcer1g	-0.895753	4.88746	4.09312	0.043058	0.293472
Tgfbr2	-0.900636	4.57226	4.09096	0.0431131	0.293689
Hectd3	0.775489	5.01698	4.08846	0.043177	0.293966
Chac1	-2.16582	2.88988	4.08652	0.0432265	0.294076
Esrp2	0.483693	6.48868	4.08601	0.0432397	0.294076
Fam192a	0.649859	5.45837	4.08007	0.0433919	0.294953
Cebpa	-0.471563	7.71065	4.06382	0.0438112	0.297643
Xpc	0.830057	4.84264	4.05994	0.0439121	0.298169
Rpl18	-0.565646	10.9804	4.05775	0.0439689	0.298394
Rpl24	-0.553308	10.74	4.056	0.0440147	0.298545
Arl6ip5	-0.464764	6.87152	4.0525	0.044106	0.29895
Stx4a	-0.474666	7.38485	4.0519	0.0441217	0.29895
Prr12	0.907448	4.62781	4.05004	0.0441704	0.299119
Cecr2	0.842462	4.80359	4.04695	0.0442513	0.299507
Mir703	-0.869624	13.002	4.04554	0.0442881	0.299596
Cacnb3	0.553284	5.86512	4.04205	0.04438	0.300026
Rpl4	-0.531928	11.6187	4.04132	0.044399	0.300026
Zfp598	-0.591889	5.63068	4.03788	0.0444897	0.300342
Psma3	-0.458173	7.2868	4.03774	0.0444933	0.300342
Uba52	-0.572253	12.4197	4.03529	0.044558	0.300618
Rpl7a	-0.559381	11.3822	4.02938	0.0447144	0.301513
Aff4	-0.656531	5.42076	4.02845	0.0447391	0.301518
Gjc1	-1.88589	3.07294	4.02695	0.0447788	0.301625
Rmrp	-1.54204	3.40442	4.02351	0.0448702	0.302002
Slc35b1	-0.548855	5.82776	4.02305	0.0448826	0.302002
Btf3l4	0.725745	5.1596	4.01939	0.04498	0.302497
Tfe3	-0.698331	5.18748	4.01576	0.045077	0.302988
Zfp524	0.840922	4.79673	4.0146	0.045108	0.303036
Hist1h2ba	-2.2544	2.8234	4.01258	0.0451621	0.303238
Tmod4	0.80496	4.90073	4.01068	0.0452128	0.303414
Mbtps1	0.550991	5.86609	4.00981	0.0452363	0.303414
Tmem258	-0.475052	7.55288	4.00805	0.0452834	0.303569
Eif4g2	-0.569489	8.03087	4.00263	0.0454293	0.304386
Gnai2	-0.460962	7.02106	3.99571	0.0456163	0.305333
Lgalsl	-0.588764	6.22483	3.99561	0.0456189	0.305333
Numa1	0.592039	5.66994	3.98757	0.0458372	0.306632
Cfdp1	-0.451192	7.18396	3.98577	0.0458861	0.306797
Chchd3	-0.479128	6.18622	3.98295	0.045963	0.307061
Gstk1	-0.747242	5.00091	3.98254	0.0459742	0.307061
H2-L	-1.31475	5.5945	3.97992	0.0460458	0.307281
Actr3	-0.53621	7.94378	3.97955	0.0460557	0.307281
Mvp	-0.514441	5.98813	3.97423	0.0462015	0.308082
Rbbp6	-0.606405	5.54524	3.9734	0.0462244	0.308082
Gipc1	0.554921	6.83213	3.95529	0.0467242	0.311249
Timm13	-0.572286	5.6908	3.9541	0.0467574	0.311306
Clcf1	-1.19757	3.88013	3.94816	0.0469226	0.312131
Gm94	-0.522795	9.52205	3.94787	0.0469307	0.312131
Ctsl	-0.527173	8.38197	3.94661	0.0469658	0.3122
Ncs1	0.780494	4.95497	3.94417	0.0470339	0.312489
Ncstn	0.499207	6.10394	3.93974	0.047158	0.313149
Cox6b1	-0.503816	9.2271	3.93692	0.0472373	0.31347
Atxn3	0.818059	4.8386	3.93625	0.0472559	0.31347
Zfp958	1.80029	3.24858	3.92926	0.0474527	0.31461
Zfp358	1.20279	3.9725	3.92772	0.0474964	0.314735
Slmo2	-0.476654	6.5212	3.92568	0.0475539	0.314951
Tslp	-1.76893	3.14865	3.9234	0.0476184	0.315112
B4galt5	-2.47715	2.69453	3.92267	0.0476391	0.315112
Srsf4	-0.501994	6.05986	3.9219	0.047661	0.315112
2310030G06Rik	-0.689443	5.19013	3.9213	0.0476779	0.315112
Mapk1ip1l	-0.733441	5.02948	3.91923	0.0477369	0.315338
Puf60	-0.4588	6.82993	3.90161	0.04824	0.318494
9330151L19Rik	1.33116	3.76244	3.89658	0.0483844	0.31927
Tfap2b	0.733944	5.09078	3.89577	0.048408	0.31927
2310008H09Rik	1.16236	4.03269	3.8921	0.0485136	0.319801
Rps8	-0.536338	11.7138	3.88896	0.0486044	0.320061
Csf2rb2	-2.73702	2.58249	3.88827	0.0486245	0.320061
Ubl3	-0.646635	5.34444	3.8875	0.0486467	0.320061
Fbxo33	-1.08113	4.08498	3.88724	0.0486543	0.320061
Emp3	-0.961767	4.35077	3.88542	0.048707	0.320241
Lrif1	0.950987	4.46831	3.8828	0.0487831	0.320575
Rpsa	-0.541807	10.7853	3.88045	0.0488516	0.320858
Snora7a	-1.14323	4.36608	3.87477	0.0490171	0.321655
Ube2d2a	-0.520311	6.51724	3.87454	0.0490237	0.321655
Zc3h15	-0.51022	7.03963	3.87306	0.049067	0.32166
Gm5148	-0.690403	5.16758	3.87277	0.0490754	0.32166
Smg5	-0.639055	5.36988	3.8707	0.0491359	0.321819
Kti12	-0.86439	4.60161	3.8702	0.0491506	0.321819
Lipm	0.466191	6.77461	3.86315	0.0493577	0.323008
Zfp120	1.26749	3.84604	3.85407	0.0496255	0.324593
Fbxo5	1.9678	3.09891	3.8486	0.0497874	0.3253
Pthlh	-1.05306	4.13188	3.84851	0.0497903	0.3253
Rnpepl1	0.506467	6.1028	3.84782	0.0498107	0.3253
Anp32b	-0.452411	8.19462	3.84234	0.0499736	0.326074
1810037I17Rik	-0.463301	7.3164	3.8421	0.0499808	0.326074
Cpeb3	1.43159	3.61055	3.83932	0.0500638	0.326447
Idh1	0.645121	5.39739	3.83755	0.0501166	0.326623
Mrpl52	-0.469703	8.05828	3.83209	0.0502801	0.327519
Nsmce4a	0.508615	6.01564	3.83013	0.0503389	0.327734
Itfg3	0.478522	6.56033	3.82332	0.0505441	0.328901
Bach1	-0.692431	5.1447	3.81956	0.0506576	0.32947
S100a1	-0.588295	5.57036	3.8179	0.0507078	0.329627
Bag5	-0.789809	4.80498	3.81039	0.0509355	0.330937
Anapc16	0.560426	5.74957	3.80676	0.0510462	0.331486
Il1f10	-0.781115	4.829	3.80355	0.0511441	0.331952
Eef1a1	-0.535484	13.6123	3.79922	0.0512764	0.332639
Lphn2	-0.661322	5.25359	3.79162	0.0515096	0.333981
Rps5	-0.572893	11.3759	3.79027	0.0515512	0.334079
Ptpn23	-0.752467	4.91936	3.78704	0.0516511	0.334555
Slc27a3	-0.567269	6.22864	3.77989	0.0518722	0.335815
Ccm2	-0.978172	4.27741	3.77634	0.0519824	0.336357
Hnmt	1.16197	3.99853	3.77485	0.0520287	0.336484
Has2	-3.23697	2.40412	3.76717	0.052268	0.337859
Mmd	0.77497	4.91314	3.7661	0.0523015	0.337903
Cyc1	-0.471775	6.77954	3.76349	0.0523831	0.338257
Tmem106b	1.17944	3.96382	3.762	0.0524298	0.338329
Il31ra	1.43991	3.57885	3.76143	0.0524476	0.338329
Mknk2	-0.425776	7.57819	3.7598	0.0524989	0.338486
AI607873	-2.70452	2.57148	3.75787	0.0525595	0.338705
Atp6v1b2	-0.540123	6.03749	3.75521	0.0526433	0.339072
Pdzd2	0.712057	5.11608	3.74742	0.0528892	0.340483
Yif1b	-0.718235	5.01907	3.73797	0.0531889	0.342198
Dsg1c	0.770902	4.91683	3.73732	0.0532097	0.342198
Ccnyl1	-1.20057	3.81149	3.7271	0.0535364	0.344123
Eif4ebp1	0.609175	5.5035	3.72512	0.0535998	0.344211
Klk6	-0.74823	4.91258	3.72498	0.0536044	0.344211
Psenen	-0.440875	7.60043	3.72395	0.0536372	0.344247
Gtf2f2	-0.551921	5.70763	3.72137	0.0537204	0.344606
Timm17a	-0.512441	5.90624	3.71822	0.0538216	0.34508
Lxn	0.738331	5.01402	3.71592	0.053896	0.345344
Mmp2	0.681714	5.2138	3.71526	0.0539174	0.345344
Lrrc61	1.00674	4.28614	3.71428	0.0539488	0.345371
Psme3	-0.486247	6.13116	3.71282	0.0539961	0.345498
Rad21	0.492321	6.08058	3.7113	0.0540454	0.345639
Taf9	-0.477384	7.12694	3.71016	0.0540821	0.345699
Smoc2	-0.52321	6.52544	3.70548	0.0542339	0.346472
Dedd2	-0.577807	5.57886	3.70475	0.0542578	0.346472
Cdt1	-1.29201	3.6542	3.70236	0.0543356	0.346724
Hmgb3	0.717825	5.0792	3.70177	0.0543547	0.346724
Rbak	1.02574	4.24084	3.70101	0.0543796	0.346724
Ldha	-0.445356	8.26503	3.69989	0.054416	0.346782
Rbm8a	-0.552647	5.69527	3.69833	0.0544669	0.346932
Dgka	-0.448767	7.0431	3.69726	0.054502	0.34698
Rnps1	-0.463432	7.05249	3.68791	0.0548082	0.348755
Ccdc71l	-1.15409	3.88212	3.68451	0.05492	0.349118
Hoxa7	0.838724	4.69456	3.68449	0.0549206	0.349118
Pqbp1	-0.465661	6.15623	3.6824	0.0549896	0.349233
Sprr2f	-3.15822	2.41186	3.68227	0.0549939	0.349233
Zwint	-0.673126	5.16808	3.68051	0.0550522	0.349428
Tpst2	-0.897251	4.44868	3.67803	0.0551338	0.349771
Hif1a	-0.599447	5.96251	3.67571	0.0552106	0.350082
Bahd1	-0.907006	4.4218	3.67476	0.0552422	0.350107
Utp18	-0.710825	5.02301	3.66838	0.0554539	0.351273
Arl6ip1	0.48272	6.19626	3.66748	0.0554839	0.351287
Polr3g	0.842692	4.67675	3.66324	0.0556253	0.352006
[truncated: 10,651 more rows]

## Sheet: Data S7
mgi_symbol	log2FoldChange	lfcSE	stat	pvalue	padj
Itgb2l	-3.3982	1.69661	-2.00293	0.0451846	0.300821
Igsf5	-4.2628	2.1058	-2.02432	0.0429377	0.293743
Fgf6	-2.3279	0.842482	-2.76314	0.00572478	0.117275
Th	-6.54007	1.59178	-4.10864	3.97992e-05	0.00911681
Gmpr	-3.58398	1.56321	-2.29271	0.0218645	0.217256
Rem1	-4.01353	1.83689	-2.18496	0.0288919	0.246706
Rnf17	-3.48351	1.42102	-2.45142	0.0142293	0.179734
Mx1	-1.70134	0.647591	-2.62718	0.00860966	0.141966
Fap	-2.96702	1.13844	-2.60622	0.00915469	0.146485
Gpa33	-3.41251	1.70883	-1.99699	0.0458266	0.303069
Gabra2	-1.25734	0.446941	-2.8132	0.00490505	0.108683
Vmn2r88	-1.61613	0.595941	-2.7119	0.00668996	0.126011
Sez6	-2.03803	0.988811	-2.06109	0.0392944	0.283987
Haao	-2.27834	0.751582	-3.03139	0.00243433	0.078096
Btn1a1	-2.75641	1.40008	-1.96875	0.0489816	0.312207
Oprm1	-2.78181	1.19704	-2.32391	0.0201305	0.209584
Kcnn3	-1.67091	0.633952	-2.6357	0.00839642	0.140841
Dbh	-4.46154	1.88935	-2.36141	0.0182054	0.20328
Vpreb3	-6.02593	2.53539	-2.37672	0.0174671	0.19951
Slc7a7	-2.3389	1.04352	-2.24136	0.025003	0.23002
Scn4a	-4.3697	1.42126	-3.07453	0.00210832	0.0733036
Slc13a2	-4.12585	1.75773	-2.34727	0.0189118	0.205418
Slc26a3	-1.1982	0.534386	-2.2422	0.0249483	0.23002
Col1a1	-0.803373	0.3295	-2.43816	0.0147623	0.182943
Mnx1	-6.51542	2.64326	-2.46492	0.0137043	0.176707
Csn3	-1.87379	0.898814	-2.08474	0.0370928	0.27622
Tat	-5.19272	1.67791	-3.09476	0.00196971	0.0723954
Dsg4	-1.99027	0.934962	-2.12872	0.0332777	0.263948
Kcnh6	-3.50724	1.75182	-2.00205	0.0452793	0.301149
Vwf	-1.96564	0.678921	-2.89525	0.00378861	0.0964297
Esam	-4.10441	1.27268	-3.22502	0.00125966	0.059685
Clgn	-4.37986	1.3495	-3.24554	0.00117228	0.0581622
Pon1	-5.63183	2.70897	-2.07896	0.0376211	0.277965
Tmem143	-1.08095	0.52041	-2.07711	0.0377915	0.278602
Crhr2	-4.92966	1.54105	-3.19889	0.00137957	0.0616859
Cyp4f18	-4.99554	1.89759	-2.63258	0.00847401	0.140841
Psg18	-5.50874	1.2485	-4.41228	1.02287e-05	0.00376057
As3mt	-4.82815	2.35897	-2.04672	0.0406855	0.28796
Grm3	-4.51864	1.77643	-2.54366	0.0109698	0.159782
Brinp2	-1.16939	0.550683	-2.12353	0.0337099	0.264836
Cacna1b	-2.89713	0.719298	-4.02772	5.63209e-05	0.0110707
Etv1	-2.01501	0.720824	-2.79543	0.00518304	0.111604
Il12b	-4.86503	2.14327	-2.26991	0.0232131	0.222632
Gpx5	-5.91571	2.19402	-2.69628	0.00701181	0.129856
Col26a1	-0.989845	0.463723	-2.13456	0.0327968	0.262653
Psg17	-4.37688	1.77743	-2.46248	0.013798	0.17673
Cd33	-1.23433	0.544428	-2.26721	0.0233774	0.223037
Hdac9	-1.46056	0.545107	-2.6794	0.00737537	0.13287
Ly9	-3.59704	1.60414	-2.24235	0.0249389	0.23002
Mtfp1	-3.65808	1.56837	-2.3324	0.0196794	0.20831
Pou1f1	-1.47399	0.45621	-3.23095	0.00123382	0.0593098
Dnah2	-1.58709	0.673201	-2.35753	0.0183971	0.204001
Slc1a3	-1.34631	0.653689	-2.05956	0.0394404	0.283998
Il5ra	-2.05339	0.704543	-2.9145	0.00356258	0.0931621
Nid1	-1.33068	0.676749	-1.96628	0.049266	0.313085
Irag1	-6.14263	1.26986	-4.83727	1.31636e-06	0.00124295
Insrr	-1.31994	0.66593	-1.9821	0.0474681	0.308608
Cabp5	-2.05796	0.818792	-2.51341	0.0119571	0.16682
Sh2d1a	-1.08528	0.537035	-2.02088	0.0432924	0.295051
Tnfsf14	-4.03375	1.91304	-2.10856	0.0349827	0.268878
Itgae	-3.01396	1.09557	-2.75103	0.00594077	0.119375
Trpv1	-2.27735	0.992361	-2.29488	0.02174	0.216943
Calcoco2	-5.45464	1.83835	-2.96714	0.00300586	0.0858638
Cdcp3	-3.10568	1.26747	-2.4503	0.0142736	0.179844
Clcnkb	-4.76672	1.69711	-2.80872	0.00497382	0.109215
Cbfa2t3	-2.66662	0.818997	-3.25596	0.0011301	0.0580073
Itih1	-7.92548	2.16134	-3.66693	0.000245481	0.0258634
Prkag3	-1.22073	0.575838	-2.11992	0.0340132	0.265583
Atp7b	-2.43395	1.18707	-2.05039	0.0403266	0.286749
Defb2	-19.8095	4.20506	-4.71086	2.46668e-06	NA
Tcf23	-2.9319	1.14539	-2.55973	0.0104752	0.156482
D130043K22Rik	-4.68783	1.48186	-3.16347	0.00155901	0.0661346
Atp1a2	-2.52935	0.846776	-2.98703	0.00281701	0.0833656
Atp1a4	-4.64624	1.2473	-3.72503	0.000195294	0.0221552
Ceacam9	-6.38343	2.44815	-2.60745	0.00912192	0.146419
Pcdha11	-7.32307	2.45711	-2.98036	0.00287911	0.0843052
Hapln4	-4.32635	1.51187	-2.8616	0.00421513	0.101066
Phox2a	-2.65063	1.31656	-2.0133	0.0440829	0.297424
1700008O03Rik	-3.54404	0.884528	-4.0067	6.15734e-05	0.0117348
Clstn3	-1.91041	0.939345	-2.03376	0.0419754	0.291497
Fut1	-1.29815	0.64604	-2.00939	0.044496	0.299015
Pou2f2	-1.57925	0.599775	-2.63306	0.00846188	0.140841
Cldn13	-6.54403	2.78045	-2.35359	0.018593	0.204843
Gstt4	-6.15859	3.11637	-1.97621	0.0481314	0.310374
Prr29	-5.9328	2.79583	-2.12202	0.0338361	0.2651
Fam163b	-5.66736	2.15232	-2.63314	0.00846003	0.140841
Trpm5	-2.03369	0.923965	-2.20105	0.0277325	0.24233
Syn2	-4.44916	1.1454	-3.88436	0.000102598	0.0156683
Myod1	-4.13659	1.94871	-2.12273	0.0337762	0.265043
Kcnq1	-3.02534	1.22766	-2.46431	0.0137275	0.17673
G0s2	-6.15029	2.49229	-2.46773	0.0135973	0.176232
Pla2g12b	-5.93443	2.128	-2.78874	0.00529142	0.112916
Oit3	-4.98042	2.21469	-2.24881	0.0245247	0.227944
Tex11	-4.63916	2.14519	-2.16259	0.0305727	0.253776
Pou6f2	-3.50819	1.12498	-3.11845	0.00181806	0.0711788
Wnt3a	-3.90202	1.62906	-2.39526	0.0166087	0.194647
Nxf2	-3.19928	1.49659	-2.13771	0.0325403	0.261577
Rnf112	-2.77116	1.11551	-2.4842	0.0129841	0.172952
Slc47a1	-2.18181	1.10697	-1.97098	0.0487257	0.311382
Rdm1	-1.4451	0.634038	-2.27919	0.0226555	0.220372
Myt1	-2.69517	0.894502	-3.01304	0.00258643	0.0801068
Apol7a	-2.41261	1.22621	-1.96753	0.0491223	0.312372
Asz1	-6.38316	2.42276	-2.63467	0.00842199	0.140841
Gabra1	-4.7586	1.75812	-2.70665	0.00679668	0.127537
Panx3	-3.76974	1.59765	-2.35955	0.018297	0.203603
Vipr2	-2.57152	0.979643	-2.62495	0.00866614	0.142425
Dmrtc2	-6.35752	2.6131	-2.43295	0.0149766	0.183934
Cdh23	-1.97073	0.788177	-2.50037	0.0124064	0.169865
Fer1l4	-4.28089	1.11595	-3.83611	0.000124997	0.0173532
4931406B18Rik	-1.8376	0.586381	-3.13379	0.00172564	0.0699167
Pax5	-3.4968	1.41527	-2.47077	0.0134824	0.175719
Blk	-4.81276	1.96911	-2.44413	0.0145202	0.181645
Tmbim7	-5.35874	2.44214	-2.19428	0.0282153	0.244325
Nol3	-1.23095	0.488086	-2.52199	0.0116693	0.164422
Oc90	-4.67792	2.25923	-2.07058	0.0383979	0.28117
Slamf6	-2.31651	0.650193	-3.56281	0.000366908	0.0330407
Gzmf	-6.20513	2.47723	-2.50487	0.0122498	0.1686
Lpl	-1.34713	0.537816	-2.50481	0.0122519	0.1686
Abo	-4.02277	1.92033	-2.09483	0.0361859	0.272973
Tnr	-1.33446	0.651191	-2.04925	0.0404373	0.287099
Fcrls	-6.87335	2.12551	-3.23374	0.0012218	0.0591037
Fcgr1	-4.49097	1.384	-3.24493	0.00117479	0.0581622
Lrrc27	-2.01607	1.00968	-1.99674	0.045853	0.303094
Tenm1	-0.841533	0.420026	-2.00352	0.0451211	0.30077
Hsd11b1	-5.88081	1.40041	-4.19935	2.67679e-05	0.00708565
H2-M2	-1.51119	0.646684	-2.33683	0.0194482	0.207028
Atp1b4	-4.17157	1.35515	-3.0783	0.00208189	0.0730242
Mpped2	-4.47297	2.01076	-2.22452	0.0261134	0.234324
Pdcd1lg2	-4.21655	1.84069	-2.29074	0.0219782	0.217706
Il19	-6.50543	2.89857	-2.24436	0.0248093	0.229408
Svs3a	-5.40292	2.56326	-2.10783	0.0350457	0.269226
C1qtnf1	-1.17095	0.429618	-2.72557	0.00641907	0.123367
Cd40	-1.55428	0.696158	-2.23266	0.0255717	0.232558
Hnf4g	-4.00847	1.88107	-2.13096	0.0330927	0.263217
Slc12a5	-1.27112	0.587431	-2.16386	0.0304749	0.253628
Spata25	-6.00377	2.46653	-2.43409	0.0149293	0.183751
Jph2	-3.35362	1.69947	-1.97333	0.0484579	0.311382
Sgk2	-3.04638	1.22346	-2.48998	0.0127751	0.171606
Hnf4a	-4.62031	1.40908	-3.27894	0.00104196	0.0559288
Ptgis	-7.39994	2.34319	-3.15806	0.00158822	0.0665917
Cadps2	-3.91164	0.935	-4.18358	2.86956e-05	0.00735367
Ikzf3	-4.96879	1.15983	-4.28408	1.83496e-05	0.00560453
Gdf9	-3.52038	1.31162	-2.684	0.00727482	0.132455
Tbx5	-1.76683	0.578923	-3.05192	0.0022738	0.0754065
Abi3	-3.20069	1.04406	-3.06561	0.00217223	0.0740248
Mapt	-1.74477	0.722318	-2.41552	0.0157127	0.189517
Dnah11	-3.48448	0.889014	-3.91949	8.87375e-05	0.0145224
Ikzf1	-4.4948	1.37974	-3.25771	0.00112314	0.057916
Lhx1	-3.74131	1.44043	-2.59736	0.00939434	0.148138
Pnpla5	-4.29246	1.86851	-2.29726	0.021604	0.216073
Tm4sf5	-4.29132	1.78624	-2.40243	0.0162865	0.192643
Slfn3	-2.33579	1.12704	-2.0725	0.0382192	0.280505
Scrn1	-1.82133	0.812354	-2.24204	0.0249587	0.23002
Lhx9	-1.74144	0.796162	-2.18729	0.0287213	0.246303
Rps6kl1	-2.14015	0.802544	-2.6667	0.00765997	0.135755
Ccdc170	-2.39314	0.974772	-2.45508	0.0140855	0.178455
Cep57l1	-1.33063	0.643498	-2.0678	0.0386589	0.28182
Slc22a16	-5.02674	1.93384	-2.59935	0.00934003	0.147987
Pkib	-1.31521	0.545401	-2.41145	0.0158891	0.190139
Mgat4c	-2.55926	0.653742	-3.91479	9.04829e-05	0.0145224
Lama2	-3.14771	1.05382	-2.98696	0.00281763	0.0833656
Slc17a8	-1.73555	0.603407	-2.87625	0.00402428	0.0993508
Pde7b	-1.88939	0.856678	-2.20548	0.0274201	0.240553
Hal	-0.87425	0.411081	-2.12671	0.0334443	0.264192
Ascl1	-4.36443	1.88991	-2.30933	0.0209251	0.212867
Mybpc1	-3.87615	1.38348	-2.80173	0.00508291	0.110406
Mypn	-4.67892	1.40185	-3.33768	0.000844805	0.0524122
Hkdc1	-4.37913	1.35478	-3.23237	0.00122769	0.0591588
Dock2	-3.45498	0.873877	-3.95363	7.69757e-05	0.0132887
Ptprb	-2.75358	0.877009	-3.13974	0.00169096	0.0690753
Kcnmb1	-1.44948	0.652288	-2.22215	0.0262734	0.23514
Gabrp	-3.3326	1.61607	-2.06216	0.0391926	0.283709
Best3	-8.09697	1.74298	-4.64548	3.39295e-06	0.00224319
Nav3	-1.4007	0.691849	-2.02458	0.0429105	0.293658
Slc5a4b	-2.67374	0.858265	-3.11529	0.00183765	0.0712555
Slc5a4a	-4.64762	1.54151	-3.01498	0.00256999	0.0799719
D10Wsu102e	-1.05842	0.45725	-2.31476	0.0206261	0.211514
Nsg2	-3.25271	1.205	-2.69935	0.00694748	0.129404
Stc2	-3.77722	1.24378	-3.03689	0.00239033	0.0772887
Acsl6	-3.06266	1.25951	-2.43163	0.015031	0.184432
Flt4	-3.27681	0.98608	-3.32307	0.00089032	0.0535622
Rasgef1c	-4.54631	1.87488	-2.42486	0.0153144	0.186526
Havcr2	-2.40783	1.15342	-2.08755	0.0368384	0.274841
Gabra6	-6.26977	2.07002	-3.02884	0.00245491	0.0781837
Gabrg2	-5.43658	2.10614	-2.58131	0.00984276	0.151245
Ankrd36	-2.57562	1.26268	-2.03981	0.0413691	0.290102
Gria1	-4.31941	1.99707	-2.16288	0.0305505	0.253774
Stxbp4	-1.0339	0.514231	-2.01057	0.044371	0.298407
Nrcam	-0.812542	0.403438	-2.01404	0.0440048	0.297424
Apob	-3.45971	1.43483	-2.41124	0.0158984	0.190139
1700012B07Rik	-4.93059	1.73618	-2.8399	0.00451273	0.104297
Abca8b	-2.50467	0.711244	-3.52154	0.000429054	0.0356402
Nt5c1b	-6.20982	2.00782	-3.09282	0.00198266	0.0723954
Dcdc2c	-2.08063	0.584451	-3.55998	0.000370884	0.0330407
Slc26a4	-3.31606	1.56398	-2.12026	0.0339837	0.265583
Tpo	-3.80322	1.64433	-2.31293	0.0207266	0.212106
Gas2l2	-5.3113	2.18487	-2.43094	0.0150595	0.184667
Cct6b	-3.62214	1.67548	-2.16186	0.0306292	0.253776
Asic2	-2.84542	1.1918	-2.38751	0.0169632	0.196826
Aspa	-1.47486	0.692031	-2.13121	0.0330719	0.263157
Spns3	-2.23338	0.778801	-2.86772	0.00413442	0.100256
Tekt1	-6.3062	2.25132	-2.80111	0.00509272	0.110498
Spata20	-2.88485	1.34665	-2.14224	0.0321741	0.259655
Asgr1	-5.32936	2.28533	-2.33198	0.0197016	0.20831
Alox8	-1.30673	0.609343	-2.1445	0.0319931	0.25872
Myh3	-2.25018	1.14098	-1.97214	0.048594	0.311382
Krt36	-5.66176	1.82825	-3.09682	0.00195607	0.0723954
Adam11	-1.65451	0.601156	-2.75221	0.00591948	0.119354
Foxg1	-1.07716	0.533168	-2.02031	0.0433515	0.295069
Cdkl1	-4.61848	2.22954	-2.07149	0.0383127	0.280984
Ngb	-4.93543	2.50276	-1.97199	0.0486105	0.311382
Nova1	-1.61531	0.73137	-2.20861	0.0272018	0.239803
Trim9	-1.76932	0.68507	-2.58268	0.00980364	0.151036
4930447C04Rik	-3.09082	1.49455	-2.06807	0.0386338	0.28182
Tc2n	-1.80648	0.654703	-2.75923	0.00579372	0.118054
Unc79	-0.88199	0.420586	-2.09705	0.0359894	0.272453
Asb2	-4.96018	1.59324	-3.11327	0.00185029	0.0713679
Rgs6	-1.62709	0.635441	-2.56057	0.01045	0.156223
Dpf3	-3.90071	1.44285	-2.70348	0.00686184	0.128635
Kif26a	-3.27037	0.853607	-3.83124	0.000127498	0.0173532
Hecw1	-2.05278	0.831394	-2.46908	0.0135461	0.176002
Ryr2	-1.58045	0.562453	-2.80992	0.00495532	0.109066
Barx1	-5.85288	2.08098	-2.81256	0.00491495	0.108781
Ly86	-2.10629	0.955147	-2.2052	0.0274403	0.240623
Shc3	-3.1236	1.4131	-2.21046	0.0270732	0.238988
Drd1	-3.40091	1.23884	-2.74523	0.00604691	0.120488
Slc34a1	-4.68486	1.51492	-3.09247	0.00198497	0.0723954
Catsper3	-3.94905	1.69092	-2.33544	0.0195203	0.207427
Zfp369	-1.19757	0.505635	-2.36844	0.0178631	0.201612
Lect2	-5.93497	2.81582	-2.10772	0.0350551	0.269226
2210016F16Rik	-1.34901	0.500493	-2.69537	0.00703107	0.129932
Slc6a18	-2.1484	1.09013	-1.97078	0.0487496	0.311382
Acot12	-5.73028	2.34671	-2.44183	0.0146128	0.18203
Naip1	-3.9472	1.57605	-2.50448	0.0122631	0.1686
Depdc1b	-2.73245	1.0947	-2.49608	0.0125575	0.171061
Rab3c	-1.42093	0.489686	-2.90171	0.0037113	0.0951944
Rasgrf2	-3.11565	1.52679	-2.04065	0.0412857	0.290102
Htr1a	-5.20505	1.47174	-3.53665	0.00040523	0.034827
Fgf10	-1.88967	0.507786	-3.7214	0.000198122	0.0223484
Fezf2	-4.73743	1.72277	-2.7499	0.00596141	0.119668
Cfap20dc	-3.32182	1.51244	-2.19633	0.0280682	0.243868
Sftpa1	-5.36219	2.15927	-2.48334	0.0130158	0.173192
Ldb3	-2.31091	0.983031	-2.3508	0.018733	0.20502
Nid2	-3.80243	1.53907	-2.47059	0.013489	0.175719
Otx2	-5.00321	1.53889	-3.25118	0.00114928	0.0580073
Slc35f4	-3.10442	1.24837	-2.48678	0.0128905	0.17245
Dnah12	-4.26559	1.65772	-2.57317	0.0100772	0.152726
Rnase6	-2.91992	1.05068	-2.77907	0.00545146	0.114417
Gpr65	-6.93908	2.28	-3.04345	0.00233879	0.0762431
Sema3g	-3.92001	1.179	-3.32487	0.000884613	0.0535163
Msmb	-5.53652	2.50746	-2.20802	0.0272431	0.239873
Itih4	-3.32394	1.16964	-2.84184	0.00448536	0.104297
Prss52	-6.7825	2.41253	-2.81136	0.00493327	0.109065
Cacna2d3	-1.11414	0.516163	-2.1585	0.0308887	0.255005
Lcp1	-1.82614	0.614046	-2.97395	0.00293992	0.0849582
Erich6b	-5.9863	2.13885	-2.79884	0.00512867	0.111024
Ebf2	-2.2955	1.09668	-2.09315	0.0363362	0.27327
Nefl	-2.50351	1.1308	-2.21393	0.0268335	0.237718
Adam7	-4.73779	1.53518	-3.08615	0.00202769	0.072537
Adamdec1	-4.79815	2.10249	-2.28213	0.0224814	0.219864
Nkx3-1	-3.52334	1.50412	-2.34246	0.0191569	0.205748
Trim52	-2.205	0.665227	-3.31466	0.000917549	0.0535892
Mroh2b	-4.32801	1.1041	-3.91996	8.85633e-05	0.0145224
C6	-3.73512	0.976564	-3.82475	0.000130903	0.0173532
Carmil3	-1.32684	0.650883	-2.03852	0.041498	0.290102
Cpne6	-7.98878	1.72235	-4.63832	3.51258e-06	0.00224319
Mcpt2	-4.73233	2.01644	-2.34687	0.0189316	0.205418
Ankrd33b	-2.07846	0.992775	-2.09359	0.0362969	0.273231
Slc45a2	-4.04199	1.5246	-2.65118	0.00802108	0.138351
Ttc23l	-5.06927	2.27293	-2.23028	0.0257287	0.233226
Dnah5	-2.67927	0.941344	-2.84622	0.00442422	0.103578
Dpys	-6.70294	2.46725	-2.71677	0.00659233	0.125482
Csmd3	-1.51106	0.633686	-2.38456	0.0170998	0.197144
Kcnv1	-5.94143	2.50596	-2.37092	0.0177441	0.201049
Adcy8	-1.68078	0.661476	-2.54095	0.0110552	0.159983
Wnt7b	-0.985155	0.467893	-2.10551	0.0352468	0.269967
Dmc1	-4.95709	1.95705	-2.53294	0.0113112	0.162255
Parvg	-3.63986	1.4227	-2.55841	0.0105151	0.156534
Efcab6	-2.62584	1.25533	-2.09176	0.0364601	0.273799
Nell2	-2.52382	1.26797	-1.99045	0.0465419	0.305094
Col2a1	-1.91378	0.903349	-2.11854	0.0341297	0.266238
Hoxc10	-7.55371	2.47085	-3.05714	0.00223463	0.0749113
Pde1b	-2.81162	1.20004	-2.34293	0.0191328	0.205654
Glycam1	-7.02352	1.90569	-3.68555	0.000228208	0.0244898
Mefv	-5.23809	1.86792	-2.80425	0.00504346	0.109938
Ly6g	-6.38766	1.96631	-3.24855	0.00115996	0.0580073
Ly6i	-7.55908	2.08106	-3.63233	0.000280873	0.0281625
Mapk8ip2	-4.1915	1.09926	-3.81303	0.000137273	0.0176967
Morc1	-1.93477	0.563638	-3.43264	0.00059774	0.0437894
Tmem30c	-1.29892	0.567338	-2.2895	0.0220506	0.21783
Fgd4	-1.16559	0.46171	-2.52451	0.0115859	0.163927
Tex55	-5.30055	2.20283	-2.40625	0.0161173	0.191892
Nr1i2	-5.8011	1.70857	-3.39529	0.000685548	0.0468295
Hcls1	-2.26688	1.11179	-2.03895	0.0414548	0.290102
Eaf2	-1.61745	0.709078	-2.28107	0.0225446	0.21991
Ece2	-2.88943	1.30543	-2.2134	0.0268704	0.237938
Chodl	-2.01471	0.669042	-3.01134	0.00260099	0.080307
Ahsg	-6.65887	2.41651	-2.75557	0.00585904	0.118815
Adipoq	-6.00253	2.97135	-2.02014	0.0433693	0.295069
Zfp641	-2.33853	0.868488	-2.69264	0.00708879	0.13043
Wnt1	-3.50469	1.74048	-2.01363	0.044048	0.297424
Faim2	-2.07798	0.627602	-3.31098	0.000929684	0.0536541
Racgap1	-1.5974	0.811449	-1.96858	0.0490012	0.312207
Asic1	-1.20958	0.552079	-2.19096	0.0284544	0.245451
Cela1	-3.07672	1.20749	-2.54803	0.0108334	0.159079
Scn8a	-1.34606	0.602045	-2.23581	0.0253641	0.231778
H2-M10.2	-4.75352	1.98788	-2.39125	0.0167912	0.19545
Ldc1	-6.84262	2.31324	-2.95803	0.00309613	0.0873117
Reg2	-1.41689	0.52874	-2.67975	0.00736767	0.132852
Psg29	-2.88027	1.28627	-2.23924	0.0251404	0.230343
Slc38a1	-1.67103	0.572595	-2.91834	0.003519	0.0926561
Cpn2	-1.87086	0.892553	-2.09607	0.0360758	0.272635
Ache	-1.32346	0.531435	-2.49036	0.0127615	0.171606
Gcm1	-1.37443	0.508518	-2.70282	0.00687539	0.12865
Wfdc1	-4.77335	2.06105	-2.31597	0.0205597	0.211269
Kcnk16	-5.8705	2.85178	-2.05854	0.0395384	0.283998
Celsr3	-3.93629	1.15778	-3.39986	0.00067421	0.046801
Sfi1	-1.48766	0.46675	-3.18728	0.00143617	0.0630803
Pigx	-1.47066	0.648476	-2.26787	0.0233369	0.223037
Prkn	-1.67815	0.647593	-2.59136	0.00955963	0.148784
Zscan10	-7.71569	1.67701	-4.60085	4.20763e-06	0.00232039
Spats1	-1.52675	0.561588	-2.71863	0.00655527	0.124896
Sult1c1	-7.12978	2.24935	-3.1697	0.00152597	0.0655738
Prph2	-5.50805	2.10281	-2.61938	0.00880891	0.143818
Pgc	-6.80756	1.94175	-3.50589	0.000455092	0.0373344
Treml1	-6.08523	2.95581	-2.05873	0.0395197	0.283998
Kif6	-4.25638	1.23391	-3.44951	0.000561613	0.0426465
Pi16	-1.31684	0.589076	-2.23543	0.0253891	0.231854
Tmprss3	-3.64761	1.81273	-2.01222	0.0441965	0.297738
Cryaa	-3.11274	1.40301	-2.21862	0.0265129	0.236248
Eif2ak2	-0.845814	0.404876	-2.08907	0.0367016	0.274543
Qpct	-2.02248	0.753959	-2.68248	0.00730785	0.132496
Themis3	-4.26236	1.52028	-2.80367	0.00505245	0.109938
Prss21	-4.40458	2.06663	-2.13129	0.0330656	0.263157
Pot1b	-1.68687	0.566399	-2.97824	0.00289912	0.0843192
Tekt4	-6.9462	1.96325	-3.53812	0.00040299	0.0347851
Clps	-7.7197	2.38435	-3.23766	0.00120516	0.0588558
Pdzph1	-3.78876	1.65241	-2.29288	0.0218551	0.217256
Lyzl1	-7.18411	2.16957	-3.3113	0.000928635	0.0536541
Abcg8	-6.28431	2.15855	-2.91135	0.00359866	0.0932543
Adcyap1	-6.65199	1.64365	-4.04709	5.18593e-05	0.0105057
Tpgs2	-1.25981	0.53696	-2.3462	0.018966	0.205418
Cyp4f14	-4.41622	2.03851	-2.1664	0.0302808	0.253122
Cdh2	-2.54977	1.04776	-2.43355	0.0149515	0.183797
Myo7b	-3.74665	1.28791	-2.90909	0.00362479	0.0937018
Lims2	-3.31221	1.59097	-2.08188	0.0373533	0.27702
Pou5f1	-5.68047	2.75901	-2.05888	0.0395059	0.283998
Aqp4	-2.35	0.965135	-2.4349	0.014896	0.183731
Pcdh12	-5.10982	1.64585	-3.10467	0.0019049	0.0721025
H2-M5	-4.66554	1.29671	-3.59798	0.000320696	0.0302348
Pou4f3	-5.75347	2.03996	-2.82039	0.00479653	0.107843
Jakmip2	-1.74757	0.56517	-3.09211	0.00198738	0.0723954
Cplx4	-5.43143	2.06539	-2.62974	0.00854509	0.141371
Slc14a2	-3.48188	1.22085	-2.85201	0.00434438	0.102677
Galr1	-4.54524	1.90448	-2.3866	0.0170048	0.196919
Napg	-1.32236	0.512029	-2.58258	0.00980636	0.151036
Fbn2	-1.54212	0.585544	-2.63365	0.00844726	0.140841
Cdx1	-5.87828	2.61367	-2.24906	0.024509	0.227905
Gnaq	-0.931821	0.464775	-2.00489	0.0449751	0.30077
Ms4a1	-1.96113	0.968613	-2.02468	0.0429003	0.293658
Ms4a6b	-3.83224	1.84562	-2.07639	0.0378575	0.278881
Ms4a2	-4.61014	1.93653	-2.38062	0.0172834	0.198566
Fam111a	-1.78838	0.753123	-2.37462	0.017567	0.20009
Keg1	-4.47637	1.33583	-3.351	0.000805214	0.0510732
Zp1	-4.43374	1.84597	-2.40185	0.0163124	0.192768
Slc15a3	-2.7998	0.985705	-2.8404	0.0045057	0.104297
Syt7	-0.994895	0.467668	-2.12735	0.0333908	0.264192
Tmc1	-1.9007	0.891166	-2.13283	0.0329387	0.263046
Lipo3	-1.93622	0.601908	-3.21681	0.00129624	0.0602069
Ankrd1	-2.89964	1.10734	-2.61856	0.00883028	0.143931
Trpd52l3	-7.01567	2.36963	-2.96066	0.00306983	0.0869405
Dkk1	-1.04923	0.452487	-2.31881	0.0204055	0.21095
Plaat5	-4.52795	2.16059	-2.0957	0.0361091	0.272679
Tectb	-4.02773	1.63473	-2.46385	0.0137455	0.17673
Pde6c	-7.66685	2.02061	-3.79432	0.000148051	0.0187213
Msr1	-5.16099	1.45135	-3.55599	0.000376565	0.0333748
Fn3k	-2.57129	1.28733	-1.99738	0.0457834	0.303069
Cnnm1	-4.05085	1.06013	-3.82109	0.000132861	0.0173532
Abcc2	-3.24414	0.680649	-4.76625	1.87689e-06	0.00146079
Cyp2c23	-4.7524	1.68786	-2.81563	0.00486813	0.108592
Mfsd13a	-2.31103	1.072	-2.15581	0.0310989	0.255443
Zfhx4	-2.94485	0.960769	-3.0651	0.00217598	0.0740248
4933436I01Rik	-6.28389	2.67647	-2.34783	0.0188832	0.205418
Car5a	-2.2681	0.981141	-2.3117	0.0207941	0.212359
Padi3	-2.52637	1.1093	-2.27744	0.02276	0.220623
Padi1	-7.89677	1.93165	-4.08809	4.34935e-05	0.00959417
Cdh9	-4.54832	1.77014	-2.56947	0.0101854	0.153656
Hsd17b6	-6.01899	2.53821	-2.37135	0.017723	0.201049
Katnal2	-2.9018	0.820811	-3.53529	0.000407333	0.0348568
Rnf165	-0.959305	0.470528	-2.03879	0.0414715	0.290102
Fuom	-1.09959	0.524346	-2.09708	0.0359869	0.272453
Caly	-5.03195	1.5829	-3.17894	0.00147814	0.0642134
Drd4	-7.32254	2.4147	-3.03249	0.00242547	0.078096
Tktl2	-4.57889	1.90485	-2.40381	0.0162252	0.192376
Phkg1	-1.06858	0.483969	-2.20795	0.0272476	0.239873
Dach2	-2.04255	1.0379	-1.96797	0.0490719	0.312292
Myo3a	-5.75689	1.39734	-4.1199	3.7904e-05	0.00895843
A930017K11Rik	-4.31481	1.71111	-2.52165	0.0116805	0.164464
Tyms	-1.33638	0.501353	-2.66555	0.00768633	0.136004
Crisp4	-7.27764	2.47626	-2.93897	0.00329306	0.0897878
Ccr1	-4.26297	2.0168	-2.11373	0.0345384	0.267941
Hk3	-4.03363	1.79061	-2.25266	0.0242807	0.226631
Sox17	-5.57064	2.28352	-2.4395	0.0147078	0.182724
Sntg1	-3.15283	1.23198	-2.55916	0.0104924	0.156503
Ppp1r42	-5.16126	2.42885	-2.12498	0.0335882	0.264443
Gsta3	-1.42514	0.674729	-2.11217	0.0346721	0.268223
Pth2r	-5.62698	2.25799	-2.49203	0.0127016	0.171606
Akr1cl	-2.27469	0.877395	-2.59255	0.00952665	0.148784
Maip1	-1.35767	0.516075	-2.63076	0.00851934	0.141156
Ccdc150	-2.27395	1.15916	-1.96171	0.049796	0.314454
Cps1	-4.98786	1.78646	-2.79203	0.00523786	0.112176
Cdk15	-1.09478	0.435422	-2.5143	0.011927	0.166517
Sgo2a	-1.77204	0.882301	-2.00844	0.0445969	0.299015
Slc9a4	-4.54663	1.52702	-2.97745	0.00290653	0.0843617
Il1rl1	-1.6313	0.768751	-2.12201	0.0338369	0.2651
Cnga3	-1.69014	0.665355	-2.5402	0.0110788	0.160078
Col9a1	-7.12803	2.07267	-3.43906	0.000583741	0.0430818
Slc11a1	-4.39846	1.45211	-3.02901	0.00245353	0.0781837
Cxcr2	-1.44324	0.604378	-2.38798	0.0169415	0.196799
Tnp1	-6.33919	2.88553	-2.19689	0.0280285	0.243636
Tmem169	-4.88298	1.81395	-2.6919	0.0071046	0.130471
Spata3	-4.86079	1.92147	-2.52972	0.0114152	0.163393
Alppl2	-5.00262	2.24804	-2.22533	0.0260594	0.234324
Chrng	-3.11808	1.2293	-2.53646	0.011198	0.161097
Inpp5d	-1.87454	0.876366	-2.13899	0.0324364	0.26103
Iqca	-3.41315	1.14414	-2.98317	0.00285283	0.0838878
Mlph	-1.42751	0.456049	-3.13016	0.00174712	0.0699346
Klhl30	-7.88049	2.05987	-3.82572	0.000130391	0.0173532
Lypd1	-3.26818	0.854959	-3.82261	0.000132045	0.0173532
Lct	-2.85856	1.3007	-2.1977	0.0279705	0.243636
C4bp	-1.44736	0.665543	-2.1747	0.0296528	0.250723
Il20	-5.93856	2.61012	-2.27521	0.0228934	0.220847
Tnni1	-2.04829	0.983016	-2.08367	0.0371899	0.276706
Avpr1b	-3.13506	1.01632	-3.08472	0.00203743	0.072537
Nfasc	-2.51391	0.635692	-3.95461	7.66612e-05	0.0132887
Atp2b4	-0.928441	0.319591	-2.90509	0.00367148	0.0943979
Lhx4	-3.45259	1.09056	-3.16589	0.00154611	0.0658689
Mixl1	-4.7181	2.31532	-2.03777	0.0415725	0.290203
Wdr64	-7.38289	1.84599	-3.99941	6.34999e-05	0.0118928
Rgs7	-1.4907	0.72519	-2.0556	0.0398209	0.284623
Spta1	-4.14797	1.08319	-3.8294	0.000128456	0.0173532
Fmo9	-5.06237	2.07277	-2.44232	0.0145932	0.181984
Dusp27	-4.61187	1.31717	-3.50135	0.000462909	0.0375283
Tbx19	-7.37949	1.66442	-4.43367	9.26412e-06	0.0034702
Dpt	-5.43199	1.86481	-2.9129	0.00358091	0.0931621
F5	-2.79502	1.11319	-2.51081	0.0120454	0.167684
Sell	-2.14759	0.802073	-2.67755	0.00741632	0.133246
Prrx1	-1.58583	0.561291	-2.82532	0.00472334	0.107096
Sec16b	-1.72865	0.86577	-1.99666	0.0458618	0.303094
Nphs2	-4.70291	2.00777	-2.34236	0.0191622	0.205748
Cenpf	-1.60158	0.599854	-2.66995	0.00758617	0.135041
Ush2a	-4.62912	0.740142	-6.25437	3.99134e-10	1.981e-06
Spata17	-4.41605	1.63889	-2.69453	0.00704885	0.129943
Mtarc1	-7.41197	2.52474	-2.93573	0.00332763	0.0900905
Olah	-4.67517	1.79609	-2.60296	0.00924214	0.147259
Cfap126	-4.85702	1.88615	-2.5751	0.0100211	0.152726
Fcgr2b	-1.92157	0.563134	-3.41227	0.000644247	0.0456952
Ddr2	-1.71554	0.640615	-2.67796	0.0074072	0.133202
Fmo4	-3.01726	1.45934	-2.06755	0.0386824	0.28182
Eef1aknmt	-0.981872	0.476632	-2.06002	0.0393964	0.283998
Mrc1	-4.75149	1.6866	-2.8172	0.00484439	0.10855
Cubn	-2.9282	0.967332	-3.02709	0.00246921	0.0781837
Prkcq	-1.01871	0.489611	-2.08064	0.0374667	0.27734
Gad2	-2.79139	0.980203	-2.84776	0.00440276	0.103331
Coq4	-1.51566	0.655605	-2.31185	0.0207859	0.212359
Eng	-2.3082	1.15813	-1.99303	0.0462576	0.304638
Gbgt1	-6.22028	1.91539	-3.24753	0.00116413	0.0580689
1700007K13Rik	-2.52661	1.11451	-2.267	0.02339	0.223037
Cytip	-1.58343	0.787312	-2.01118	0.0443064	0.298074
Acvr1c	-3.45364	0.874663	-3.94854	7.86296e-05	0.0134572
Fcnb	-7.06263	2.40579	-2.93568	0.00332819	0.0900905
Lamc3	-4.53828	1.44236	-3.14643	0.00165276	0.0678862
Fibcd1	-4.87943	1.80049	-2.71006	0.00672709	0.126591
Slc4a10	-4.71581	1.33191	-3.54064	0.000399162	0.0347568
1700019N19Rik	-7.05958	2.26806	-3.11261	0.00185442	0.0713679
Lhx3	-4.74303	2.41044	-1.9677	0.0491022	0.312344
Lcn5	-5.85136	2.02815	-2.88508	0.00391313	0.0977199
Neb	-1.49811	0.665902	-2.24974	0.0244654	0.227712
Grin1	-2.38972	0.758589	-3.15022	0.00163147	0.0674192
Frzb	-5.76229	2.48358	-2.32015	0.0203327	0.210712
Itga4	-1.30588	0.545477	-2.39401	0.0166654	0.194967
Zfp385b	-2.07851	0.884712	-2.34936	0.0188056	0.205362
Xirp2	-2.90631	1.17766	-2.46786	0.0135924	0.176232
P2rx3	-3.73436	1.73193	-2.15618	0.0310693	0.255443
Prg2	-7.87821	2.15946	-3.64823	0.000264057	0.0270222
Slc43a3	-2.54255	1.24128	-2.04834	0.0405269	0.287453
Ube2l6	-1.50885	0.510447	-2.95594	0.00311718	0.0875324
Chrna1	-1.5057	0.713403	-2.11059	0.0348074	0.268681
A26c3	-4.91201	2.07764	-2.36422	0.018068	0.202773
Ccdc34	-1.53541	0.495054	-3.1015	0.00192545	0.0722607
Pax6	-1.34284	0.516589	-2.59943	0.00933788	0.147987
Sema6d	-1.44154	0.61099	-2.35935	0.0183069	0.203603
Slc12a1	-4.08899	1.55083	-2.63665	0.00837284	0.140631
Frmd5	-1.7709	0.881595	-2.00874	0.0445647	0.299015
Map1a	-2.17131	0.696	-3.11969	0.00181039	0.0711788
Hao1	-5.84413	2.31986	-2.51917	0.0117632	0.165135
Lamp5	-2.83717	1.23309	-2.30086	0.0213994	0.215437
Adam33	-2.58786	1.06291	-2.4347	0.014904	0.183731
Siglec1	-1.69833	0.74695	-2.27368	0.022985	0.221515
Rassf2	-1.66889	0.641067	-2.60331	0.0092329	0.147229
Bfsp1	-4.20949	1.79235	-2.34859	0.0188446	0.205418
Kat14	-1.05115	0.440062	-2.38864	0.016911	0.196565
Snph	-4.36087	1.28452	-3.39495	0.000686414	0.0468295
Ccm2l	-7.13689	2.16006	-3.30403	0.000953069	0.0539068
Bpifa3	-5.64849	2.23787	-2.52405	0.0116011	0.163927
Pck1	-2.19108	0.956939	-2.28967	0.0220402	0.21783
Sall4	-5.93062	1.21901	-4.86509	1.14402e-06	0.00120685
Car1	-6.70377	3.00845	-2.22831	0.0258596	0.233678
Dok5	-2.01026	0.787334	-2.55326	0.0106721	0.15741
Ntsr1	-3.17699	1.52228	-2.08699	0.036889	0.275012
Nkain4	-5.02549	2.3231	-2.16327	0.0305201	0.253628
Oprl1	-4.51924	1.12845	-4.00482	6.2064e-05	0.0117348
Ccn5	-6.77982	1.83892	-3.68685	0.000227048	0.0244898
Mecom	-1.82142	0.828075	-2.19958	0.0278366	0.242918
Ccna2	-1.97127	0.905454	-2.17711	0.0294724	0.249623
Trpc3	-3.07002	1.50791	-2.03594	0.0417566	0.290875
Slc7a11	-1.46474	0.558811	-2.62117	0.00876289	0.143401
Trpc4	-3.22701	1.25493	-2.57146	0.0101272	0.153215
Vmn2r1	-1.82602	0.698974	-2.61244	0.00898994	0.145222
Sycp1	-3.20847	1.62689	-1.97215	0.0485929	0.311382
Tshb	-1.72378	0.581444	-2.96466	0.00303019	0.0860635
Cd2	-3.32273	1.49463	-2.22311	0.0262082	0.23484
Spag17	-2.19865	0.810702	-2.71203	0.0066872	0.126011
Hsd3b1	-6.03162	2.73196	-2.2078	0.0272581	0.239873
Reg4	-5.82342	2.69174	-2.16344	0.030507	0.253628
Sypl2	-3.90017	1.12472	-3.46768	0.000524973	0.0409769
Lce1g	-6.55691	2.77908	-2.35938	0.0183053	0.203603
Olfm3	-5.02363	1.79189	-2.80353	0.00505458	0.109938
Ndst4	-1.81231	0.617788	-2.93355	0.0033511	0.0900905
Tdo2	-4.2756	1.51112	-2.82942	0.00466325	0.106571
Glrb	-1.09012	0.550546	-1.98007	0.0476962	0.309261
Kcnq5	-1.90858	0.790856	-2.41331	0.0158083	0.190066
Ptgfr	-2.40326	1.03232	-2.32801	0.0199114	0.208755
Sh2d2a	-1.71897	0.79519	-2.16171	0.0306403	0.253776
Ntrk1	-6.84393	2.15812	-3.17125	0.00151784	0.0655082
Dclk2	-3.37093	1.22705	-2.74717	0.00601116	0.120338
Tacr3	-4.02638	1.96998	-2.04387	0.0409664	0.289312
Lrrc7	-1.65323	0.575408	-2.87315	0.00406401	0.0993508
Lrriq3	-3.58253	1.16173	-3.08378	0.00204392	0.072537
Ddah1	-3.0919	1.3207	-2.3411	0.019227	0.205998
Col24a1	-2.79186	1.0497	-2.65966	0.00782201	0.136978
Cyp7a1	-3.56175	1.56333	-2.2783	0.0227086	0.220501
Clca1	-3.92435	1.34465	-2.91849	0.00351728	0.0926561
Epha7	-1.92476	0.776148	-2.47989	0.0131423	0.173741
Toporsl	-7.29739	2.19283	-3.32784	0.000875208	0.0534631
Col15a1	-3.3908	1.23176	-2.7528	0.00590878	0.119354
Invs	-0.824356	0.393898	-2.09282	0.0363654	0.27327
Ambp	-6.4914	2.76532	-2.34744	0.0189031	0.205418
Kif12	-5.7993	2.1749	-2.66646	0.00766544	0.135755
Slc44a5	-2.86851	1.09796	-2.61258	0.00898607	0.145222
Kif24	-1.25166	0.456462	-2.7421	0.00610485	0.120958
Unc13b	-0.865134	0.407449	-2.12329	0.0337293	0.264884
Rgp1	-0.761151	0.347661	-2.18935	0.0285717	0.245897
Spaar	-1.75001	0.790792	-2.21298	0.026899	0.23802
Saxo1	-8.8047	2.01888	-4.36118	1.29363e-05	0.00435297
Dab1	-3.11303	1.10772	-2.8103	0.00494947	0.109066
Dph2	-1.64564	0.809811	-2.03212	0.0421412	0.291813
Laptm5	-2.35874	1.01808	-2.31684	0.0205124	0.211047
Lrrc38	-6.17345	3.00159	-2.05673	0.0397126	0.284318
Tnfrsf8	-5.00775	2.03839	-2.45671	0.0140214	0.177984
Dmrtb1	-6.58524	2.49462	-2.63978	0.00829599	0.140082
Ermap	-2.54866	0.757141	-3.36616	0.000762218	0.050107
Cyp4a31	-1.4121	0.602154	-2.34508	0.0190228	0.205654
Cyp4a14	-6.59106	1.61904	-4.07096	4.68193e-05	0.0100381
Tal1	-4.03733	1.77187	-2.27857	0.0226924	0.220501
Pax7	-4.91782	1.671	-2.94305	0.00324999	0.0892421
Pla2g2c	-2.33591	1.1601	-2.01354	0.0440579	0.297424
Vwa5b1	-2.0803	0.733729	-2.83524	0.00457915	0.105464
Alpl	-3.55435	1.1944	-2.97584	0.00292188	0.0846832
Spocd1	-4.5518	1.31302	-3.46667	0.000526948	0.0409769
Csmd2	-1.90523	0.732374	-2.60144	0.00928343	0.147679
Csf3r	-4.46106	1.33899	-3.33167	0.000863261	0.0533267
Cdca8	-1.29449	0.632098	-2.04793	0.0405672	0.287463
Fgr	-3.64021	1.41604	-2.5707	0.0101493	0.153344
Epha10	-1.77767	0.778626	-2.28309	0.0224252	0.219748
Nos3	-2.22996	1.12485	-1.98244	0.0474297	0.308608
Slc26a5	-6.27688	2.63696	-2.38035	0.0172962	0.198566
Gabrd	-3.96917	1.55951	-2.54514	0.0109232	0.159643
Ablim2	-1.57872	0.707834	-2.23036	0.0257238	0.233226
Htra3	-4.6207	1.90456	-2.42613	0.0152608	0.186447
Hgfac	-2.91055	1.41917	-2.05088	0.0402786	0.28651
Ppp2r2c	-1.41754	0.673878	-2.10355	0.0354175	0.270457
Crmp1	-2.1252	0.988174	-2.15063	0.0315053	0.256447
Stk32b	-2.15301	1.05577	-2.03927	0.0414227	0.290102
Yipf7	-6.0994	2.25961	-2.69931	0.0069483	0.129404
Olfr109	-1.43193	0.611502	-2.34166	0.0191984	0.205914
Slc34a2	-2.1372	1.06194	-2.01255	0.0441616	0.297604
Klb	-3.13828	1.36562	-2.29807	0.021558	0.215993
Nsun7	-2.62848	0.796635	-3.29947	0.00096866	0.0544742
Gabra4	-6.22797	1.78206	-3.4948	0.00047441	0.0382864
Pdgfra	-2.0057	0.738873	-2.71454	0.00663686	0.12567
Srd5a3	-0.766332	0.386594	-1.98226	0.0474497	0.308608
Epha5	-0.806405	0.402422	-2.00388	0.0450831	0.30077
Sult1b1	-4.62525	2.34605	-1.9715	0.0486664	0.311382
Gfi1	-5.63112	2.05027	-2.74653	0.00602289	0.120415
Enam	-3.43154	1.27103	-2.69981	0.00693785	0.129404
Gbp9	-2.57394	1.22001	-2.10976	0.0348787	0.268815
Ibsp	-4.07445	1.26295	-3.22613	0.00125477	0.059685
Sparcl1	-3.56062	1.41903	-2.50919	0.0121008	0.168212
Prkg2	-1.96708	0.932269	-2.10999	0.0348588	0.268815
Tesc	-1.76504	0.889091	-1.98522	0.0471198	0.307316
Nos1	-1.61931	0.637721	-2.53921	0.0111102	0.160234
Rilpl2	-0.977924	0.354733	-2.75679	0.00583718	0.118492
Kntc1	-2.95312	0.919596	-3.21132	0.00132126	0.0607881
P2rx2	-4.26399	1.93186	-2.2072	0.0273004	0.240033
1700123K08Rik	-5.29992	1.2782	-4.14638	3.37774e-05	0.00848839
Ccr9	-1.39904	0.657862	-2.12664	0.0334499	0.264192
Tfec	-2.85368	1.14373	-2.49506	0.0125935	0.171061
4930519G04Rik	-2.21526	0.951513	-2.32815	0.0199041	0.208755
Spdye4b	-3.42101	1.65331	-2.06919	0.0385281	0.281622
Sdsl	-6.07606	2.63742	-2.30379	0.0212346	0.214104
Sds	-5.4611	2.7144	-2.0119	0.0442306	0.297765
Oas1b	-1.3388	0.630141	-2.1246	0.0336199	0.264443
Rph3a	-1.71255	0.830851	-2.0612	0.0392842	0.283987
Cyp3a25	-5.17038	1.95776	-2.64097	0.00826697	0.140038
Tspan12	-3.97603	1.67485	-2.37396	0.0175982	0.200283
Wnt16	-1.71081	0.847169	-2.01945	0.0434409	0.295354
Fezf1	-7.31597	2.5548	-2.86362	0.00418828	0.100544
Pax4	-6.08714	1.93563	-3.14478	0.0016621	0.0680363
Fscn3	-4.03397	1.66414	-2.42405	0.0153483	0.186595
Epo	-6.65315	2.88649	-2.30493	0.0211707	0.213894
Tpk1	-1.60096	0.492702	-3.24934	0.00115673	0.0580073
Dlx6	-0.897046	0.41768	-2.14769	0.0317388	0.257819
Adcyap1r1	-4.02906	0.939108	-4.29031	1.78426e-05	0.00554651
Sspo	-2.72151	0.680855	-3.99719	6.40976e-05	0.0118928
Herc3	-1.35773	0.475817	-2.85346	0.00432459	0.102454
Aoc1	-3.70463	1.83477	-2.01912	0.0434746	0.295359
Doxl1	-6.01005	1.85729	-3.23593	0.00121249	0.05894
Npvf	-5.53209	2.52939	-2.18713	0.0287331	0.246303
Kel	-5.59785	1.29366	-4.32716	1.51046e-05	0.0049385
2210010C04Rik	-2.3995	0.710188	-3.37868	0.000728342	0.0488374
Mad2l1	-1.1094	0.514812	-2.15497	0.0311642	0.255688
Qrfprl	-4.38651	1.93962	-2.26153	0.0237265	0.224626
Bmp10	-4.24633	1.86872	-2.27233	0.0230668	0.22198
Prok2	-6.37561	2.51051	-2.53957	0.011099	0.160234
Cntn6	-4.19177	1.39023	-3.01515	0.00256853	0.0799719
Grip2	-1.07755	0.530688	-2.03048	0.0423078	0.292061
Slc6a13	-3.79042	1.47295	-2.57335	0.0100721	0.152726
Slc6a12	-7.02549	1.91436	-3.66989	0.000242655	0.0257617
A2m	-7.48698	1.53952	-4.86321	1.155e-06	0.00120685
Mfap5	-4.24772	1.48691	-2.85674	0.00428012	0.10186
Clec4a2	-2.78498	0.882356	-3.1563	0.00159782	0.0667822
Gprc5d	-4.23216	2.12614	-1.99054	0.0465318	0.305094
Grin2b	-2.6032	0.72992	-3.56642	0.00036189	0.0329569
Ptpro	-1.75925	0.849687	-2.07046	0.0384089	0.28117
Lmo3	-3.53301	1.50468	-2.34802	0.0188737	0.205418
Slco1a4	-3.79395	1.65614	-2.29084	0.0219727	0.217706
Recql	-2.23112	1.08347	-2.05924	0.0394712	0.283998
Lrmp	-3.5508	1.33914	-2.65154	0.00801248	0.138351
Cidec	-4.98245	1.90468	-2.6159	0.00889937	0.144464
Atp2b2	-3.07947	0.69342	-4.44099	8.95446e-06	0.00341871
Slc6a11	-6.61781	1.41921	-4.66303	3.11583e-06	0.00220924
Akap3	-6.46096	1.84534	-3.50122	0.000463125	0.0375283
Dyrk4	-4.63457	1.89654	-2.4437	0.0145374	0.181745
Prmt8	-3.21421	1.4537	-2.21106	0.0270315	0.238833
Tspan11	-5.71607	1.70161	-3.35921	0.000781651	0.0507128
Pzp	-3.63921	1.09905	-3.31124	0.000928843	0.0536541
Psg28	-3.73887	1.3623	-2.74452	0.00605996	0.12055
Sult2a8	-5.48282	1.40997	-3.88862	0.000100814	0.0156683
Mzf1	-1.25933	0.502716	-2.50505	0.0122434	0.1686
Slc27a5	-3.92025	1.85743	-2.11058	0.0348083	0.268681
Nova2	-1.86461	0.708274	-2.63261	0.00847321	0.140841
Lilra6	-3.68172	1.86519	-1.97391	0.0483915	0.311382
Slc17a6	-3.89341	1.78551	-2.18056	0.0292158	0.24851
Dbx1	-4.7286	2.03204	-2.32702	0.019964	0.209043
Tarsl2	-1.18773	0.605429	-1.9618	0.049786	0.314454
Fam189a1	-4.04747	1.7052	-2.37361	0.0176151	0.200283
Apba2	-2.39736	0.873219	-2.74543	0.00604322	0.120488
Trpm1	-2.36886	0.875042	-2.70713	0.00678668	0.12747
Nox4	-2.2219	0.751962	-2.9548	0.00312875	0.0875742
Cd22	-1.24825	0.462874	-2.69674	0.00700226	0.129804
Acan	-2.49299	1.10148	-2.26331	0.0236168	0.224117
Tmem126b	-0.820912	0.399043	-2.0572	0.0396669	0.284241
Calca	-4.74275	1.73358	-2.73581	0.00622268	0.121258
Pde3b	-1.49279	0.732239	-2.03866	0.0414837	0.290102
Pagr1a	-5.06978	1.41545	-3.58173	0.000341325	0.031776
Mrpl48	-1.81576	0.486741	-3.73044	0.000191146	0.0219354
Cd19	-4.07635	1.73854	-2.3447	0.0190424	0.205654
Il21r	-1.69744	0.726923	-2.3351	0.019538	0.207427
Zkscan2	-2.06433	0.716253	-2.88213	0.00394996	0.0983288
Myo7a	-1.44839	0.701307	-2.06528	0.0388966	0.282483
Aqp8	-4.79508	2.28317	-2.10019	0.0357125	0.271764
Trat1	-1.47209	0.651275	-2.26032	0.0238014	0.224808
Slc5a2	-5.12264	1.7664	-2.90004	0.00373112	0.0955792
Ush1c	-4.37721	1.59525	-2.7439	0.00607132	0.120655
Chp2	-2.78976	1.40412	-1.98684	0.0469396	0.306947
Ern2	-6.54078	1.84841	-3.5386	0.000402257	0.0347851
Dnhd1	-1.77974	0.812417	-2.19067	0.0284758	0.245476
Cckbr	-5.47566	1.71322	-3.19612	0.0013929	0.0621422
Zp2	-5.2993	1.86494	-2.84154	0.00448965	0.104297
Gp2	-4.8189	2.28537	-2.10859	0.0349802	0.268878
Umod	-7.03461	2.58983	-2.71625	0.00660265	0.125558
Pdilt	-4.58005	2.0196	-2.26779	0.0233417	0.223037
Mmp21	-2.98865	1.43628	-2.08082	0.0374502	0.277321
BC051019	-2.22613	0.900959	-2.47085	0.0134792	0.175719
Trim66	-2.84947	1.25472	-2.271	0.0231472	0.222216
Zfp300	-1.45985	0.619993	-2.35463	0.0185411	0.204828
Arhgef6	-1.49999	0.652224	-2.29981	0.0214588	0.215599
Cacna1f	-2.42011	0.836538	-2.89301	0.00381571	0.0968713
Gata1	-5.65119	1.55988	-3.62284	0.000291384	0.0290696
Tbx22	-2.304	1.0738	-2.14565	0.0319011	0.258692
Srpx2	-6.88225	1.72389	-3.99228	6.54403e-05	0.0119191
Xkrx	-2.4551	1.07414	-2.28564	0.0222756	0.218915
Cenpi	-1.23087	0.555571	-2.21551	0.0267253	0.237718
Btk	-3.01521	1.51669	-1.98802	0.0468096	0.3064
Chrdl1	-4.89875	1.81362	-2.70109	0.00691121	0.129076
Pak3	-0.943852	0.445083	-2.12062	0.0339538	0.265583
Il13ra2	-1.90409	0.880492	-2.16253	0.0305777	0.253776
Rs1	-2.23409	0.730898	-3.05664	0.00223832	0.0749113
Slc7a3	-1.76981	0.829752	-2.13294	0.0329295	0.263046
Nlgn3	-2.08953	0.730923	-2.85875	0.00425309	0.101731
Cdx4	-4.91611	2.24368	-2.19109	0.0284455	0.245451
Arhgap6	-1.87965	0.852671	-2.20443	0.0274944	0.240673
Xlr4c	-3.5807	1.58116	-2.2646	0.0235373	0.223624
Trex2	-3.72114	1.74408	-2.13359	0.0328766	0.263005
Bmx	-6.96081	2.32746	-2.99073	0.00278314	0.0828686
Plxnb3	-4.62896	1.69456	-2.73166	0.00630157	0.121946
Tceal6	-7.01421	2.63643	-2.66049	0.00780261	0.136978
Pramex1	-5.75111	2.03689	-2.82348	0.0047506	0.107296
F7	-7.31182	2.54779	-2.86986	0.00410649	0.100015
F10	-1.31117	0.597393	-2.19482	0.0281767	0.244169
Proz	-2.88614	1.42305	-2.02814	0.0425459	0.292505
Adprhl1	-5.46385	1.51776	-3.59994	0.000318296	0.0302348
Grk1	-1.63708	0.592666	-2.76223	0.00574086	0.117275
Chrna6	-4.88269	1.84758	-2.64275	0.00822352	0.139851
Cd209d	-6.05647	2.17135	-2.78926	0.00528284	0.112896
Spata4	-6.60724	2.62617	-2.51592	0.0118723	0.165869
Ank1	-1.84794	0.750284	-2.46298	0.0137786	0.17673
Ido1	-5.87702	2.10837	-2.78747	0.00531221	0.112916
F11	-6.66273	2.17256	-3.06676	0.00216394	0.0740248
Cbln1	-4.60323	1.92975	-2.3854	0.0170604	0.196919
Nkd1	-0.970282	0.49003	-1.98005	0.0476985	0.309261
Snx20	-1.91274	0.747943	-2.55733	0.0105479	0.15686
1700011L22Rik	-5.13261	2.61124	-1.96559	0.0493464	0.313496
Mylk3	-3.85839	1.15444	-3.34222	0.000831098	0.0523486
Pmfbp1	-4.84222	1.25903	-3.84598	0.00012007	0.0172735
Irx5	-0.781849	0.313293	-2.49558	0.012575	0.171061
Irx6	-4.41139	1.50322	-2.93463	0.00333951	0.0900905
Slc12a3	-1.50705	0.721779	-2.08796	0.0368013	0.274771
Cntnap4	-3.56343	0.789719	-4.51228	6.41352e-06	0.00275662
Cngb1	-1.80095	0.554192	-3.24968	0.00115536	0.0580073
Dnaaf1	-3.64202	1.52364	-2.39034	0.0168329	0.195773
Necab2	-4.07474	1.62697	-2.50449	0.0122629	0.1686
Pgr	-4.41748	1.54233	-2.86416	0.00418112	0.100494
Cdh5	-2.82178	1.20699	-2.33786	0.0193945	0.207028
Dus2	-1.29227	0.61374	-2.10557	0.0352416	0.269967
Cdh15	-4.18859	1.80795	-2.31676	0.0205168	0.211047
Glb1l3	-6.67598	1.89161	-3.52925	0.000416739	0.0352469
Agt	-6.7621	2.60578	-2.59503	0.00945819	0.148398
Capn9	-5.86997	1.58507	-3.70329	0.000212821	0.0237367
Thy1	-1.2243	0.446962	-2.73916	0.00615967	0.120986
Jhy	-4.6514	1.36256	-3.41372	0.000640835	0.0456952
Pou2af1	-7.00658	2.00048	-3.50246	0.000460991	0.0375283
Btg4	-6.87961	2.20771	-3.11618	0.00183208	0.0711788
Bco2	-3.30701	1.51898	-2.17713	0.0294707	0.249623
Apoa5	-6.76991	1.67053	-4.05255	5.06625e-05	0.0104691
Apoa4	-6.07583	2.56805	-2.36593	0.0179847	0.20218
Apoc3	-5.47995	2.25485	-2.4303	0.0150865	0.184884
Dscaml1	-2.57013	0.812257	-3.16418	0.00155522	0.0661152
Robo4	-3.76441	1.35575	-2.77662	0.00549276	0.114787
Robo3	-4.12255	1.22598	-3.36266	0.000771955	0.0502479
Fam81a	-1.13186	0.371214	-3.04908	0.0022954	0.0756986
Calml4	-1.81058	0.777131	-2.32983	0.0198153	0.208565
Tmprss5	-5.14754	1.71134	-3.0079	0.00263056	0.0809681
Htr3a	-7.48504	2.59916	-2.8798	0.00397934	0.0986289
Chrna3	-2.38729	1.00748	-2.36958	0.0178085	0.201156
Isl2	-7.03678	2.6983	-2.60785	0.00911123	0.146419
Cyp11a1	-1.44516	0.688847	-2.09795	0.0359099	0.272396
Stra6	-1.62571	0.782044	-2.07879	0.0376364	0.277974
Tinag	-6.22644	2.63776	-2.36051	0.01825	0.203435
Hcrtr2	-7.71299	2.14912	-3.5889	0.000332073	0.0310974
Zic1	-1.18246	0.564193	-2.09585	0.0360957	0.272679
Trim42	-3.8627	1.86628	-2.06973	0.0384775	0.281568
Prss44	-6.96478	2.14554	-3.24616	0.00116972	0.0581622
Ltf	-5.0114	1.54266	-3.24854	0.00115997	0.0580073
Arpp21	-2.13393	0.619935	-3.44218	0.000577037	0.0429061
Hhatl	-7.89563	1.94224	-4.06523	4.7986e-05	0.0101347
Vipr1	-1.60686	0.734047	-2.18903	0.0285943	0.245897
Lyzl4	-5.27626	1.71911	-3.06918	0.00214645	0.0740248
Nudt16l2	-7.34609	2.32452	-3.16026	0.00157629	0.0663148
Col6a4	-2.38657	0.875325	-2.7265	0.00640109	0.12314
Crebl2	-1.32967	0.479477	-2.77317	0.00555123	0.115445
Gab3	-1.3801	0.560996	-2.46009	0.0138901	0.17738
Ppp1r9a	-1.59506	0.691419	-2.30694	0.021058	0.21319
Rspo4	-8.01363	1.95494	-4.09917	4.14641e-05	0.0092851
Cyb5r4	-1.27529	0.488145	-2.61253	0.00898755	0.145222
1700031F05Rik	-7.18425	2.2013	-3.26365	0.00109988	0.0570128
Camkv	-2.14539	1.07968	-1.98706	0.0469156	0.306891
Nlrp4f	-4.31737	2.11461	-2.04168	0.0411829	0.290102
Dhrs7c	-7.19554	2.54576	-2.82649	0.00470619	0.107024
1700028P14Rik	-6.92602	2.41019	-2.87364	0.00405776	0.0993508
Resp18	-6.11151	2.70465	-2.25963	0.0238444	0.224808
Ybey	-1.01497	0.517601	-1.96091	0.04989	0.314454
Myh2	-5.14388	1.2091	-4.25431	2.09695e-05	0.00582604
Slc9c1	-5.72774	2.82564	-2.02706	0.042656	0.292904
Gm9758	-7.12296	1.8704	-3.80827	0.000139945	0.0179247
Gm5134	-3.8969	1.57986	-2.4666	0.0136401	0.176258
Galnt9	-3.23696	1.63515	-1.97961	0.0477472	0.309274
Magea4	-6.30235	3.14496	-2.00395	0.0450752	0.30077
Rtp1	-3.91976	1.90778	-2.05461	0.0399164	0.284901
Snap91	-1.36562	0.650906	-2.09803	0.0359022	0.272396
Adamts15	-1.40524	0.594897	-2.36216	0.0181686	0.203028
Prss35	-1.4599	0.609347	-2.39584	0.0165824	0.194568
Acsm1	-3.96455	1.60528	-2.46969	0.0135229	0.175855
Myo5c	-1.70357	0.847885	-2.00919	0.0445166	0.299015
Tlr13	-3.51435	1.46181	-2.40411	0.0162119	0.192376
Dysf	-2.65144	0.902118	-2.93912	0.00329142	0.0897878
Fgb	-3.92145	1.8012	-2.17713	0.029471	0.249623
Gucy1a1	-2.14801	0.912058	-2.35513	0.0185162	0.204792
Dnah17	-1.35108	0.631461	-2.13961	0.0323859	0.260729
Rxfp1	-1.97619	0.736922	-2.68168	0.00732544	0.132572
Fgd5	-1.90595	0.952545	-2.00091	0.0454026	0.301613
Galnt17	-1.46403	0.619679	-2.36256	0.0181493	0.203028
Zfp551	-2.11328	0.903688	-2.33851	0.019361	0.206987
Scn11a	-3.75493	1.19209	-3.14987	0.00163344	0.0674192
Vav1	-2.69197	1.18077	-2.27983	0.0226178	0.220274
Tmem63c	-3.50912	1.54713	-2.26815	0.0233201	0.223037
Zbbx	-5.8437	2.24956	-2.59771	0.00938468	0.148138
Septin14	-2.48068	1.21143	-2.04773	0.0405863	0.287463
Slc38a8	-5.63903	1.48456	-3.79845	0.000145601	0.0185296
Gm884	-4.28274	1.21482	-3.5254	0.000422837	0.0354202
Tmem132d	-1.52394	0.690244	-2.20783	0.0272558	0.239873
Fbxo15	-1.20055	0.570163	-2.10562	0.0352374	0.269967
Myo15b	-2.75592	1.0257	-2.68688	0.00721235	0.131875
Edil3	-3.90347	1.17563	-3.32031	0.000899169	0.0535892
Scn10a	-8.02356	1.41513	-5.66985	1.42923e-08	3.54682e-05
Zswim2	-3.69047	1.80325	-2.04657	0.0407007	0.28796
Fras1	-0.833032	0.394527	-2.11147	0.034732	0.268301
Nlrp4c	-5.02492	1.83474	-2.73877	0.00616696	0.120986
Neurod1	-3.52796	1.43416	-2.45996	0.0138953	0.17738
B3galt1	-4.92141	1.65628	-2.97136	0.00296484	0.0852063
Tespa1	-3.47933	1.61369	-2.15613	0.0310739	0.255443
Filip1	-3.11681	1.07821	-2.89072	0.00384361	0.0970829
Mdga2	-1.13768	0.472315	-2.40873	0.0160081	0.190761
Cby2	-5.29722	2.03751	-2.59984	0.00932663	0.147987
Cdhr2	-2.83699	1.21621	-2.33266	0.019666	0.20831
Atcay	-4.65127	1.80895	-2.57126	0.010133	0.153215
Rubcnl	-1.64588	0.768155	-2.14264	0.0321419	0.259587
Hrh2	-2.21914	0.952083	-2.33083	0.0197624	0.208565
Dpp4	-2.97257	1.00851	-2.94747	0.00320384	0.0885874
Nek11	-1.69697	0.800619	-2.11958	0.0340417	0.265657
Shc4	-1.35561	0.44938	-3.01663	0.00255602	0.0797873
Nubpl	-1.48047	0.671215	-2.20565	0.0274086	0.240553
Ppp1r32	-2.89347	1.44997	-1.99553	0.0459852	0.303707
Ano4	-1.59917	0.553951	-2.88685	0.00389118	0.0976547
Pramel17	-5.79889	2.72608	-2.12719	0.0334045	0.264192
Pcyt1b	-1.79939	0.779303	-2.30897	0.0209453	0.212867
Impg2	-1.74885	0.73672	-2.37383	0.0176047	0.200283
Parpbp	-3.11358	1.25098	-2.48892	0.0128133	0.171765
Crb2	-2.20401	0.967727	-2.27752	0.0227554	0.220623
Mageb4	-7.29315	2.26379	-3.22165	0.00127454	0.0597554
Abca17	-3.761	1.52134	-2.47215	0.0134302	0.175469
Prdm8	-1.49164	0.667903	-2.23331	0.0255283	0.232275
Stab2	-2.49025	0.959137	-2.59635	0.00942204	0.148187
Vmn1r172	-3.83045	1.24906	-3.06668	0.00216454	0.0740248
Ccdc180	-2.0131	0.956392	-2.10489	0.0353008	0.270277
Igfbpl1	-5.07243	1.61777	-3.13544	0.00171594	0.06975
Wdr20rt	-1.6879	0.780641	-2.16219	0.0306034	0.253776
Kcnh8	-3.9784	1.84738	-2.15354	0.0312764	0.255763
Ky	-6.62341	1.77299	-3.73572	0.000187178	0.0216049
Muc20	-4.37704	1.49765	-2.92262	0.00347103	0.0922149
Caps2	-2.18387	0.587102	-3.71974	0.000199426	0.0223683
Krt20	-7.95512	2.05395	-3.87309	0.000107465	0.0161629
Ins1	-6.92668	2.62695	-2.63678	0.00836978	0.140631
Plekhs1	-1.61573	0.746395	-2.16471	0.03041	0.253488
Cdhr3	-4.36181	1.49337	-2.92078	0.00349161	0.0924252
Tmprss11b	-1.74942	0.77832	-2.24769	0.0245959	0.228285
Ptprq	-3.61898	1.18064	-3.06526	0.00217478	0.0740248
Myf6	-3.6383	1.77474	-2.05005	0.0403599	0.286883
Chst4	-4.84915	1.56762	-3.09332	0.00197932	0.0723954
Acss3	-1.39687	0.600034	-2.32798	0.0199131	0.208755
Adamtsl2	-4.90253	0.848438	-5.77831	7.54563e-09	2.14005e-05
Slc17a3	-6.26684	1.46768	-4.2699	1.95564e-05	0.00570959
Mbnl3	-1.22486	0.531728	-2.30355	0.0212482	0.214132
Slc17a2	-3.40672	1.32889	-2.56359	0.0103597	0.155694
Il5	-5.93357	2.77024	-2.14189	0.032202	0.259775
Slc9a3	-2.3269	0.973127	-2.39116	0.0167953	0.19545
Ccdc38	-1.92699	0.859685	-2.24151	0.024993	0.23002
Sostdc1	-0.818173	0.414218	-1.97522	0.0482431	0.310863
Cd200r3	-2.08719	0.814693	-2.56193	0.0104091	0.155921
Arhgap36	-7.30683	2.81502	-2.59566	0.00944089	0.148283
Armh4	-1.01842	0.433943	-2.3469	0.0189306	0.205418
Tbc1d21	-5.2125	2.5299	-2.06036	0.0393646	0.283998
P2ry14	-1.91125	0.696263	-2.74502	0.0060508	0.120488
Megf11	-1.10715	0.519009	-2.13319	0.0329088	0.263046
Marchf1	-2.8171	1.13925	-2.47277	0.013407	0.175469
Akp3	-4.13792	1.69175	-2.44594	0.0144474	0.18119
Greb1	-2.70499	0.849652	-3.18365	0.00145431	0.0637362
Card11	-3.12139	1.29534	-2.40971	0.015965	0.190477
Fut7	-4.39568	2.07588	-2.1175	0.0342173	0.266608
Olfr6	-2.44332	0.925108	-2.64112	0.00826335	0.140038
Psma8	-6.86885	2.63553	-2.60625	0.00915406	0.146485
Kcnk9	-2.20004	0.811192	-2.7121	0.0066858	0.126011
Stpg3	-3.71141	1.70709	-2.17412	0.0296963	0.250854
Fam135b	-1.48774	0.653575	-2.27631	0.0228272	0.220623
Entpd8	-3.43501	1.54398	-2.22478	0.026096	0.234324
Dpp10	-1.37228	0.539714	-2.54261	0.0110027	0.159909
Plch1	-4.87234	1.35438	-3.59746	0.000321339	0.0302348
Gtdc1	-1.3343	0.518673	-2.57253	0.0100958	0.152885
Neto2	-2.55337	1.02567	-2.48946	0.0127936	0.171731
C1ql2	-8.01599	2.32809	-3.44317	0.000574941	0.0429061
Piwil4	-1.59908	0.623254	-2.5657	0.0102968	0.154866
Trim67	-1.41432	0.570888	-2.47741	0.0132341	0.174228
Zic4	-5.28451	1.15533	-4.57403	4.7842e-06	0.00236946
Pramel18	-6.91211	2.30034	-3.00482	0.00265741	0.0814161
Pax1	-1.76377	0.871614	-2.02357	0.0430143	0.293963
Ttc29	-3.7792	1.68711	-2.24005	0.0250877	0.230283
Wee2	-3.4374	1.68934	-2.03476	0.0418746	0.291222
Islr	-3.9784	1.7305	-2.29899	0.0215058	0.215633
Zfyve28	-2.11115	0.759667	-2.77904	0.00545199	0.114417
Pomk	-1.03578	0.503825	-2.05584	0.0397975	0.284623
Dzank1	-1.17774	0.559794	-2.10388	0.0353888	0.270457
Ttc13	-0.77564	0.379632	-2.04313	0.0410392	0.289432
Hrh4	-5.64523	2.86422	-1.97095	0.0487299	0.311382
Chst7	-3.84948	1.90904	-2.01645	0.043753	0.296426
Hhat	-1.50669	0.562555	-2.6783	0.00739964	0.133187
Rims2	-2.0059	0.960997	-2.08732	0.0368596	0.274896
Muc3	-4.52552	1.74199	-2.59791	0.00937943	0.148138
Nmur2	-6.27418	2.0723	-3.02765	0.00246465	0.0781837
Slc22a20	-3.49908	1.70985	-2.04643	0.0407144	0.28796
Slc18b1	-0.9868	0.471275	-2.09389	0.0362696	0.273231
Erv3	-1.94362	0.754224	-2.57698	0.00996665	0.152089
Prss40	-8.17478	1.97668	-4.1356	3.54024e-05	0.0086771
Pkd2l1	-3.82059	1.63152	-2.34174	0.0191942	0.205914
Kcnh3	-1.05376	0.523175	-2.01417	0.0439921	0.297424
Kcnmb2	-6.54995	2.968	-2.20686	0.0273238	0.240132
Tecta	-2.71726	1.18827	-2.28674	0.0222109	0.21851
Spag6	-3.60511	1.76044	-2.04784	0.0405753	0.287463
Ccdc33	-4.16014	1.87904	-2.21397	0.026831	0.237718
Slc32a1	-4.72796	2.08094	-2.27203	0.0230848	0.222046
Mbl1	-4.36567	2.05943	-2.11985	0.0340189	0.265583
Mat1a	-4.23043	1.76421	-2.39791	0.0164887	0.193961
Fdxacb1	-1.25409	0.556022	-2.25546	0.0241045	0.225831
Rtkn2	-1.76344	0.869567	-2.02795	0.0425651	0.292505
Aim2	-1.91852	0.65906	-2.911	0.00360278	0.0932543
Bank1	-2.19836	0.935838	-2.34908	0.01882	0.205406
Fgd3	-2.97817	1.14365	-2.60408	0.00921201	0.147106
Ano10	-1.056	0.526945	-2.004	0.0450704	0.30077
Muc5ac	-3.95081	1.06998	-3.69241	0.000222138	0.0243652
Dnajc22	-4.99437	1.94569	-2.56689	0.0102615	0.154452
Cntnap5c	-5.52879	1.67605	-3.2987	0.000971332	0.0544742
Kcna6	-3.26495	1.32183	-2.47002	0.0135105	0.175855
AW551984	-4.63008	1.61625	-2.86471	0.00417397	0.100494
Cd84	-1.73129	0.602314	-2.87441	0.00404788	0.0993508
Hand2	-5.72324	2.52656	-2.26523	0.0234984	0.223533
Iqca1l	-4.35786	1.5246	-2.85835	0.00425846	0.101737
Asb10	-4.50102	1.45731	-3.08858	0.00201113	0.072537
Fam50b	-6.86909	2.89271	-2.37462	0.0175669	0.20009
Neurod2	-2.39057	1.1901	-2.00871	0.0445674	0.299015
Camp	-4.19802	2.00043	-2.09856	0.0358561	0.272381
C1rl	-1.90251	0.937734	-2.02883	0.0424752	0.292505
Mfsd4b5	-1.20918	0.439455	-2.75154	0.00593163	0.119375
Tmc3	-1.44729	0.720004	-2.01012	0.044419	0.298628
BC028528	-1.52134	0.608119	-2.50172	0.0123592	0.169452
Bpifb5	-6.04704	2.59482	-2.33043	0.0197833	0.208565
Colec10	-4.29024	1.85683	-2.31052	0.0208591	0.212695
Capn8	-3.37428	1.18424	-2.84933	0.00438109	0.103177
Mbd3l1	-6.52819	2.93478	-2.22442	0.0261199	0.234324
Pkhd1l1	-2.91328	1.02555	-2.84071	0.00450136	0.104297
Nudcd1	-1.2889	0.49285	-2.61519	0.00891771	0.144602
Omt2b	-5.40475	2.74244	-1.97078	0.0487492	0.311382
Ttll6	-3.20926	1.42182	-2.25715	0.0239988	0.225434
Scgb3a2	-6.25708	2.9919	-2.09134	0.0364974	0.273799
Six3	-1.53337	0.664885	-2.30622	0.0210985	0.213382
Gngt2	-4.26534	1.64377	-2.59485	0.00946312	0.148398
Zfhx3	-0.74536	0.356782	-2.08912	0.036697	0.274543
Asb17	-4.94849	2.39971	-2.06212	0.0391965	0.283709
Myo16	-2.46097	1.20408	-2.04386	0.0409677	0.289312
Hrh3	-5.79602	2.69382	-2.1516	0.0314292	0.25627
En2	-3.77573	1.64321	-2.29778	0.0215745	0.215995
Wdr93	-3.19971	1.59496	-2.00613	0.044842	0.300353
Htr5a	-1.98747	0.815538	-2.43701	0.0148092	0.183296
F13a1	-1.77061	0.842032	-2.10279	0.0354843	0.270638
Mycbpap	-3.08141	0.813307	-3.78874	0.000151415	0.0189059
Cdh26	-3.88661	1.45382	-2.67337	0.00750923	0.134242
Atf7ip2	-5.13963	1.56351	-3.28724	0.00101173	0.0557942
D1Pas1	-3.96956	1.46198	-2.7152	0.00662355	0.125594
Lgi2	-2.09405	1.00382	-2.08608	0.036971	0.275417
Gimap3	-3.32896	0.84473	-3.94086	8.11884e-05	0.0137764
Spdye4a	-7.83565	1.89181	-4.14188	3.44475e-05	0.00854858
Igfbp2	-2.80171	1.29301	-2.16681	0.0302494	0.253025
Marchf4	-1.61554	0.675437	-2.39185	0.0167637	0.195311
Ccdc81	-4.52854	1.83084	-2.47347	0.0133806	0.17545
Prdm16	-3.0497	1.14661	-2.65974	0.00782007	0.136978
Prrx2	-5.2966	2.60375	-2.03422	0.0419295	0.291364
Mmd2	-2.60615	1.01269	-2.57349	0.0100678	0.152726
4921524L21Rik	-7.15011	2.3363	-3.06045	0.00221008	0.0746203
Ajap1	-6.16914	1.8848	-3.27309	0.00106378	0.056599
Cylc2	-4.89195	1.88606	-2.59374	0.00949384	0.148644
Ccser1	-1.32534	0.665055	-1.99283	0.0462796	0.304638
Odad3	-4.9577	1.75237	-2.82913	0.00466746	0.106571
Kcne1	-4.67089	1.42148	-3.28593	0.00101647	0.0558999
Tspan10	-3.79424	1.55083	-2.44659	0.0144215	0.180979
Batf2	-4.558	1.61367	-2.82462	0.00473375	0.10715
Dock3	-1.87723	0.632894	-2.9661	0.00301602	0.0859659
Slc6a5	-1.84641	0.503947	-3.6639	0.000248405	0.0259557
Xkr5	-4.52331	1.50803	-2.99947	0.00270445	0.0819398
Olig2	-4.93856	2.03996	-2.42091	0.0154817	0.187528
Slc39a5	-5.57745	1.92535	-2.89684	0.00376939	0.0961874
Txlnb	-2.03209	0.845481	-2.40347	0.0162404	0.192376
Pak5	-5.17885	1.57249	-3.2934	0.000989839	0.0552485
Deup1	-1.77626	0.840747	-2.11272	0.0346248	0.268079
Ifi203	-1.33736	0.577438	-2.31602	0.0205574	0.211269
Saa3	-1.50319	0.571439	-2.63054	0.00852495	0.141156
Disp2	-2.33655	0.852931	-2.73943	0.0061545	0.120986
Tph1	-3.30342	0.993553	-3.32485	0.000884655	0.0535163
Bub1b	-2.01858	0.766581	-2.63322	0.00845799	0.140841
Tnni3k	-5.50469	1.56766	-3.5114	0.000445758	0.0367205
Mettl11b	-6.65514	2.52699	-2.63362	0.00844796	0.140841
Cacna2d1	-2.89527	1.14846	-2.521	0.0117021	0.16465
Gpr26	-1.69644	0.760875	-2.2296	0.0257742	0.233438
Abcc8	-2.41808	0.970885	-2.49059	0.012753	0.171606
Kcns1	-2.96522	1.4119	-2.10017	0.0357142	0.271764
Cd209c	-1.81017	0.56062	-3.22888	0.00124278	0.0594529
Cd209e	-6.57815	2.87118	-2.29109	0.021958	0.217706
Btbd16	-1.42506	0.726289	-1.96212	0.0497489	0.314443
Alx4	-1.53697	0.458049	-3.35547	0.00079231	0.0509053
Ctsg	-4.20707	1.86541	-2.25531	0.0241141	0.225831
Olfr56	-2.40807	0.772571	-3.11695	0.00182734	0.0711788
Cacng5	-5.19381	1.72654	-3.00822	0.00262781	0.0809681
Cdh18	-4.65699	1.9275	-2.41608	0.0156887	0.189457
Cdh12	-3.32119	1.33677	-2.48449	0.0129738	0.172952
Cfap69	-2.97379	1.1076	-2.68489	0.00725546	0.132392
Lrfn2	-5.65634	2.17873	-2.59616	0.00942728	0.148187
Pitpnm3	-1.86812	0.854624	-2.1859	0.0288231	0.24651
Aipl1	-1.33359	0.672831	-1.98205	0.0474734	0.308608
Pck2	-0.911614	0.448519	-2.0325	0.0421031	0.291652
Nrl	-1.50995	0.705356	-2.1407	0.0322985	0.260342
Rimklb	-3.09248	1.03405	-2.99065	0.00278381	0.0828686
Cyp2b23	-4.16957	1.69357	-2.462	0.0138163	0.176839
Cyp2b9	-7.05982	2.08881	-3.37984	0.000725292	0.0488109
Madd	-0.87	0.414619	-2.09831	0.0358775	0.272381
Kcna2	-1.24328	0.623443	-1.99421	0.046129	0.303961
Erg	-2.52415	1.00515	-2.51122	0.0120316	0.167623
Slc25a34	-3.27844	1.61294	-2.03259	0.0420937	0.291652
Myh6	-7.17647	1.0237	-7.01034	2.37748e-12	1.57334e-08
Cmtm5	-6.66677	2.42244	-2.75209	0.0059217	0.119354
Rsph6a	-3.75475	1.45206	-2.58581	0.00971493	0.150211
Ccr6	-4.62526	1.92245	-2.40592	0.0161319	0.191892
Atp1a3	-1.91212	0.804343	-2.37725	0.0174422	0.199355
Padi6	-2.93237	1.23986	-2.36508	0.0180263	0.202534
Mgl2	-3.50926	1.32427	-2.64996	0.00805019	0.138493
Map7d2	-2.07247	0.913861	-2.26782	0.0233402	0.223037
Mslnl	-2.70376	1.37634	-1.96446	0.0494773	0.313925
Brca2	-1.86459	0.568594	-3.2793	0.00104066	0.0559288
Pklr	-5.06497	1.31277	-3.85823	0.000114212	0.0168039
Katnal1	-1.18937	0.474449	-2.50684	0.0121817	0.168498
Atg2b	-1.01961	0.430821	-2.36668	0.0179485	0.201988
Nutm1	-2.7018	1.20938	-2.23404	0.0254807	0.23205
Tcl1	-6.6339	2.1399	-3.10009	0.00193459	0.0723954
Htr2c	-3.8245	1.50001	-2.54966	0.0107829	0.158789
BC055324	-1.47603	0.74989	-1.96833	0.04903	0.312207
Fmod	-2.23542	0.490298	-4.55932	5.13206e-06	0.00236946
Crx	-1.5155	0.772032	-1.96301	0.0496456	0.314278
Slc5a12	-2.53723	1.09368	-2.3199	0.0203463	0.210712
Mpped1	-5.16681	1.8423	-2.80454	0.00503879	0.109938
Trpc5	-3.42574	1.09448	-3.13003	0.0017479	0.0699346
Pde3a	-1.4393	0.64254	-2.24002	0.0250895	0.230283
Cd1d2	-5.06323	2.23018	-2.27032	0.0231882	0.222501
Abca8a	-4.91626	1.24329	-3.95422	7.67836e-05	0.0132887
Sytl3	-1.95574	0.681203	-2.87101	0.00409168	0.0997938
Card6	-1.73008	0.701445	-2.46646	0.0136457	0.176258
Nol4	-2.95356	1.10606	-2.67035	0.00757731	0.135038
Mettl8	-1.07473	0.523781	-2.05186	0.040183	0.286035
Foxn4	-4.03222	2.04583	-1.97095	0.0487301	0.311382
Myo3b	-5.10733	1.09083	-4.68204	2.84033e-06	0.00208848
Svop	-2.64719	1.2514	-2.11538	0.0343977	0.267279
Arsb	-1.08692	0.540235	-2.01193	0.0442273	0.297765
Uggt2	-1.66443	0.546297	-3.04675	0.00231331	0.0757857
Bhmt2	-1.96061	0.671238	-2.92089	0.00349037	0.0924252
Gm9774	-7.85903	1.98581	-3.95759	7.57104e-05	0.0132887
Pnliprp1	-4.59641	2.02689	-2.26771	0.0233467	0.223037
Tekt3	-6.81203	2.22086	-3.06728	0.00216013	0.0740248
Zfand4	-2.47438	0.954766	-2.59161	0.00955283	0.148784
Sgsm1	-2.05742	0.753185	-2.73163	0.00630216	0.121946
Ptchd4	-5.001	1.70452	-2.93396	0.00334664	0.0900905
Isl1	-5.75952	2.29687	-2.50755	0.012157	0.168498
Ccr8	-6.29275	3.18432	-1.97617	0.0481359	0.310374
H1f8	-6.09401	2.64235	-2.30628	0.0210949	0.213382
Gucy2f	-3.13434	1.01145	-3.09887	0.00194259	0.0723954
Frem3	-3.87734	1.76066	-2.2022	0.0276509	0.241936
Dlgap3	-4.54263	1.49091	-3.04688	0.00231228	0.0757857
Prdm14	-3.97482	1.80788	-2.1986	0.0279063	0.24342
Mgat3	-2.78781	1.20045	-2.32231	0.0202163	0.210023
Adora1	-1.59092	0.738729	-2.15359	0.0312726	0.255763
Hoxd11	-2.30519	0.934154	-2.46768	0.0135993	0.176232
Ago4	-0.795294	0.398009	-1.99818	0.0456969	0.303066
Klhl14	-3.76037	1.36019	-2.76458	0.00569961	0.117137
Acot5	-6.94362	2.01865	-3.43973	0.000582299	0.0430818
Zp3r	-4.63197	1.87912	-2.46496	0.0137028	0.176707
Fam227a	-1.17635	0.535651	-2.19611	0.0280844	0.243902
Nek10	-2.98974	0.904237	-3.30637	0.000945119	0.053708
Thsd7b	-1.48406	0.602404	-2.46356	0.0137563	0.17673
Kcna4	-3.8255	1.41897	-2.69596	0.00701854	0.129859
Rgsl1	-2.40348	1.16313	-2.0664	0.0387909	0.28209
Rgs8	-2.45475	0.99841	-2.45866	0.0139456	0.177455
Myo15	-1.7034	0.738378	-2.30695	0.0210574	0.21319
Ppp1r3a	-6.06269	2.22627	-2.72325	0.00646435	0.123639
Nmnat2	-2.28254	1.07781	-2.11775	0.0341963	0.266549
Apobr	-3.85701	1.52715	-2.52563	0.011549	0.163927
Olfr769	-1.36932	0.509645	-2.68681	0.00721382	0.131875
Nrep	-0.799574	0.374242	-2.13652	0.0326372	0.261796
Vmn1r226	-1.59537	0.711763	-2.24144	0.0249978	0.23002
Olfr1414	-5.52418	1.21081	-4.5624	5.05715e-06	0.00236946
Kcna10	-7.17653	2.3619	-3.03846	0.00237789	0.0770118
Olfr1370	-4.64995	2.33864	-1.98831	0.0467772	0.306289
Prr30	-4.37983	1.56525	-2.79817	0.00513931	0.111024
Gng2	-2.07386	0.901967	-2.29926	0.02149	0.215599
Ptgir	-3.71615	1.7149	-2.16697	0.0302369	0.253025
Fscb	-6.32817	2.65265	-2.3856	0.0170511	0.196919
Vmn1r66	-1.82809	0.80198	-2.27947	0.0226389	0.220319
Mmp1a	-5.40523	2.69056	-2.00896	0.0445409	0.299015
Olfr448	-2.06407	1.0442	-1.9767	0.0480758	0.310374
A530016L24Rik	-3.43565	1.60132	-2.14552	0.0319114	0.258692
Aqp6	-6.39895	2.73811	-2.33699	0.0194396	0.207028
Olfr1009	-2.04591	0.943005	-2.16956	0.03004	0.252277
Fam124b	-2.17179	1.05424	-2.06004	0.0393947	0.283998
Ifi209	-2.80818	1.42447	-1.97139	0.0486794	0.311382
Olfr1031	-1.53669	0.675183	-2.27596	0.0228486	0.220623
Kcnj6	-4.58806	1.26704	-3.62109	0.000293362	0.0290832
Olfr571	-2.9489	0.715661	-4.12053	3.78005e-05	0.00895843
Olfr975	-1.44332	0.516406	-2.79492	0.0051912	0.111651
Olfr577	-4.09788	1.73107	-2.36725	0.017921	0.201921
Tmem130	-3.20928	1.01751	-3.15405	0.00161023	0.0670187
Gimap5	-4.35014	1.79356	-2.42542	0.0152909	0.186458
Sorcs1	-3.21191	1.21487	-2.64382	0.00819752	0.139576
Pxylp1	-1.6861	0.807598	-2.08779	0.0368168	0.274783
Diras1	-3.03859	1.40967	-2.15554	0.0311199	0.25551
Olfr399	-6.85597	2.3182	-2.95745	0.00310193	0.0873512
Capn13	-3.79848	1.5818	-2.40137	0.0163338	0.19288
Col6a6	-2.35926	0.798948	-2.95296	0.00314738	0.0878831
1520401A03Rik	-4.68984	1.70366	-2.7528	0.00590882	0.119354
Pkhd1	-2.81763	1.21528	-2.31851	0.0204216	0.21095
Clrn1	-2.22476	0.694225	-3.20467	0.0013522	0.0610013
Olfr479	-2.76018	0.719036	-3.83872	0.000123677	0.0173532
Tas2r118	-6.43386	2.49913	-2.57444	0.0100402	0.152726
Olfr1018	-3.23025	1.61744	-1.99714	0.04581	0.303069
Olfr922	-1.5036	0.698025	-2.15408	0.0312342	0.255763
Olfr544	-3.7024	1.5464	-2.39421	0.0166563	0.194967
A530064D06Rik	-1.69314	0.598664	-2.8282	0.00468112	0.106576
Adam6a	-4.6839	2.23986	-2.09116	0.0365139	0.273799
Spata31d1d	-5.44423	1.56438	-3.48011	0.000501205	0.0398017
Npy5r	-5.30959	2.6132	-2.03183	0.0421704	0.291843
Ccdc141	-1.60144	0.550986	-2.9065	0.00365495	0.0941138
Otos	-4.91094	1.2728	-3.85836	0.000114148	0.0168039
Bmerb1	-7.20295	2.8412	-2.53518	0.0112389	0.16149
Olfr683	-3.66733	1.38443	-2.64898	0.00807357	0.138535
1810024B03Rik	-1.68944	0.83689	-2.01871	0.0435175	0.295359
Olfr1384	-4.83514	1.42367	-3.39625	0.000683166	0.0468295
Vsig4	-6.08718	2.95561	-2.05953	0.0394434	0.283998
Nkx2-3	-4.95004	1.8704	-2.64652	0.00813247	0.138778
Defb13	-5.58343	1.94226	-2.8747	0.00404408	0.0993508
Ctla2a	-1.90987	0.802481	-2.37996	0.0173144	0.19858
Pcare	-3.17004	1.49197	-2.12474	0.0336079	0.264443
Slc15a5	-3.52722	1.30719	-2.69833	0.0069689	0.129423
Tnfaip8l1	-1.79482	0.574521	-3.12403	0.0017839	0.0705751
Klk1b11	-6.63632	2.9269	-2.26735	0.0233688	0.223037
Hs3st5	-4.96347	1.64062	-3.02537	0.00248331	0.0783801
4932415D10Rik	-2.88242	0.710179	-4.05872	4.9342e-05	0.0103114
Tlr7	-5.76482	1.87072	-3.0816	0.00205894	0.0727334
Mycs	-4.07825	1.91204	-2.13293	0.0329305	0.263046
Cnpy1	-6.47586	1.69422	-3.82233	0.000132196	0.0173532
Phf11a	-3.59129	1.56369	-2.29668	0.0216372	0.216187
Ccnjl	-2.95758	1.09411	-2.70317	0.00686815	0.128635
Kcnj10	-1.52553	0.620301	-2.45933	0.0139195	0.17738
Abca6	-7.01536	1.5656	-4.48093	7.432e-06	0.00301117
Oxgr1	-3.63306	1.36542	-2.66076	0.00779645	0.136978
Olfr545	-1.03181	0.476566	-2.16509	0.0303808	0.253425
Defb36	-6.69871	2.98752	-2.24223	0.0249464	0.23002
Psg22	-6.25355	1.96033	-3.19005	0.00142248	0.0626174
Syt16	-2.50572	0.8799	-2.84773	0.00440326	0.103331
Mylk4	-1.23728	0.434399	-2.84825	0.00439599	0.103331
Olfr124	-5.62984	1.64307	-3.42642	0.000611595	0.0444762
Tst	-1.38343	0.551921	-2.50658	0.0121906	0.168498
Tmem232	-5.9405	1.63375	-3.63611	0.000276787	0.0278937
Lingo2	-3.85075	1.0076	-3.82169	0.000132541	0.0173532
Saysd1	-2.24963	0.838272	-2.68365	0.00728232	0.132455
Olfr620	-1.25175	0.427306	-2.9294	0.00339618	0.0910666
Olfr1152	-1.39936	0.578269	-2.41991	0.0155245	0.187932
Kcng4	-2.95449	1.35812	-2.17543	0.0295979	0.250365
Olfr734	-2.10862	0.680788	-3.09732	0.00195282	0.0723954
Vmn1r70	-1.40182	0.625641	-2.24062	0.0250506	0.230246
Olfr167	-1.61583	0.788345	-2.04965	0.040399	0.28696
Fam186a	-4.31886	1.10393	-3.91226	9.14373e-05	0.0145224
Ifne	-4.95157	2.29945	-2.15337	0.0312897	0.255763
Olfr433	-1.61175	0.746296	-2.15967	0.0307986	0.254557
Kcnk13	-3.10723	1.21879	-2.54944	0.0107896	0.158789
Vmn1r230	-1.90862	0.62659	-3.04604	0.00231878	0.0758397
Gpr150	-5.03741	2.08684	-2.4139	0.0157829	0.190017
Kcna5	-7.22364	2.57203	-2.80854	0.00497668	0.109215
Olfr600	-1.32411	0.603723	-2.19325	0.0282894	0.244612
Mettl24	-5.82357	2.34437	-2.48407	0.0129891	0.172952
Vmn1r233	-1.92322	0.591108	-3.25358	0.0011396	0.0580073
Pcdhb4	-3.83303	1.54895	-2.4746	0.0133384	0.175137
Nlrp4e	-5.69977	1.5785	-3.61087	0.000305168	0.0294102
Olfr447	-2.55895	1.02273	-2.50208	0.0123467	0.169398
Lrtm1	-2.50531	0.994252	-2.51979	0.0117423	0.164983
Ccdc42	-5.23707	1.91054	-2.74115	0.00612252	0.120986
Gpr158	-4.01021	1.59967	-2.50689	0.0121797	0.168498
B3gat1	-4.08862	1.56908	-2.60574	0.0091676	0.146541
Naa11	-6.12388	1.965	-3.11648	0.00183027	0.0711788
Olfr1364	-6.02957	2.59367	-2.32473	0.0200864	0.209551
Olfr803	-2.05548	0.993402	-2.06913	0.0385338	0.281622
Mcmdc2	-2.41466	1.22678	-1.9683	0.0490335	0.312207
Vmn1r184	-1.29268	0.607446	-2.12806	0.0333324	0.264192
Chrm3	-2.09377	1.00554	-2.08223	0.0373216	0.27702
Pabpc6	-5.21742	1.6998	-3.06944	0.00214463	0.0740248
Ttc39d	-5.78907	1.77124	-3.26837	0.00108168	0.0570128
Pnma2	-2.89795	1.06716	-2.71556	0.00661634	0.125578
Olfr1444	-3.16232	1.59777	-1.97921	0.0477919	0.309463
Adam20	-4.31565	1.86588	-2.31294	0.0207261	0.212106
Olfr1412	-3.96412	1.81423	-2.18501	0.0288879	0.246706
BC107364	-2.43482	1.14215	-2.13179	0.0330238	0.263094
Olfr609	-4.41102	2.1521	-2.04964	0.0403997	0.28696
Ppm1e	-3.51063	0.760445	-4.61655	3.9017e-06	0.00227825
Sox18	-5.14701	2.52895	-2.03524	0.0418268	0.29116
Olfr1352	-2.58094	0.629764	-4.09827	4.16246e-05	0.0092851
Arsj	-5.02519	1.83528	-2.73811	0.00617939	0.120986
Tmem215	-4.46168	2.25695	-1.97686	0.0480574	0.310374
Vwa5b2	-1.7067	0.571896	-2.98429	0.00284242	0.0838492
Pkd1l1	-2.88621	1.02527	-2.81506	0.00487676	0.108635
Olfr218	-5.1451	2.07613	-2.47821	0.0132042	0.174181
Olfr1440	-1.51313	0.635335	-2.38163	0.0172364	0.198374
Lce1l	-5.92105	2.86858	-2.0641	0.0390082	0.282948
Olfr981	-1.47954	0.583794	-2.53435	0.0112657	0.16172
Mapk10	-2.26127	0.989544	-2.28516	0.0223034	0.218915
Adam24	-3.76021	1.83301	-2.05139	0.0402294	0.286263
Tmem45a2	-4.78398	1.79317	-2.66789	0.00763292	0.135542
Mpeg1	-3.7131	1.66124	-2.23514	0.0254085	0.231924
Ddit4l	-2.04157	0.752577	-2.71277	0.00667228	0.126011
Fam187b	-2.65294	0.967186	-2.74295	0.00608897	0.120884
Mettl21e	-2.56881	1.10056	-2.33409	0.019591	0.207768
Mbtps2	-1.11888	0.417286	-2.68134	0.00733287	0.132586
Olfr374	-1.1423	0.494783	-2.3087	0.0209604	0.212867
Vmn1r179	-1.75673	0.82851	-2.12035	0.0339763	0.265583
Mageb16	-4.87522	2.16	-2.25705	0.0240048	0.225434
1110032F04Rik	-5.3519	2.23048	-2.39944	0.0164201	0.19335
Cfap65	-1.86186	0.711328	-2.61745	0.00885898	0.14428
Ccer1	-6.68561	2.15004	-3.10953	0.00187385	0.0715414
Vmn1r68	-2.22353	0.607204	-3.66191	0.000250341	0.026021
Olfr914	-1.50678	0.566066	-2.66184	0.00777141	0.1369
1700113H08Rik	-6.49768	2.5795	-2.51897	0.0117698	0.165135
Cyp4x1	-3.24778	1.20434	-2.69673	0.00700245	0.129804
Helt	-7.21988	2.12103	-3.40396	0.000664172	0.0464289
Neurl3	-1.04506	0.484316	-2.15781	0.0309427	0.255005
Vmn1r54	-4.6896	2.15884	-2.17228	0.0298345	0.251302
Iho1	-1.48158	0.746295	-1.98524	0.0471178	0.307316
Mc4r	-5.4304	2.72619	-1.99193	0.0463783	0.304983
Gpr15	-7.12721	2.1183	-3.36459	0.000766573	0.0501711
Dlgap2	-3.41471	1.51122	-2.25958	0.0238475	0.224808
Adamts12	-1.78404	0.904913	-1.97151	0.0486661	0.311382
Mroh7	-2.42361	1.2335	-1.96482	0.0494354	0.31376
Mbd3l2	-4.05183	1.88332	-2.15143	0.0314422	0.25627
Olfr1396	-1.81711	0.817838	-2.22184	0.0262938	0.23514
Rtp2	-4.14631	1.79416	-2.311	0.0208328	0.212536
Olfr1122	-1.41008	0.656938	-2.14644	0.0318376	0.258516
Olfr791	-4.83941	2.18022	-2.21969	0.02644	0.236028
Vmn1r74	-1.34931	0.677432	-1.9918	0.0463934	0.304983
Olfr736	-5.99262	2.5838	-2.31931	0.0203784	0.210935
Ly6g2	-3.82927	1.49871	-2.55505	0.0106173	0.157303
Fbxo40	-5.46407	1.53494	-3.5598	0.000371132	0.0330407
Cd300lf	-1.03331	0.419917	-2.46074	0.013865	0.177245
Tigd4	-3.24649	1.48663	-2.18378	0.0289783	0.247124
A4galt	-1.96521	0.811571	-2.42149	0.0154572	0.18746
Cxcr5	-2.75047	1.17745	-2.33595	0.0194937	0.2074
Serpinb6d	-6.52908	2.70019	-2.41801	0.0156057	0.188685
Kcna3	-4.49497	1.97158	-2.27988	0.0226146	0.220274
Palm3	-2.01671	1.01052	-1.99571	0.0459659	0.303681
Prrg1	-1.33742	0.535991	-2.49523	0.0125874	0.171061
H1f7	-5.55584	1.79633	-3.09289	0.00198216	0.0723954
Tmem72	-1.20774	0.483145	-2.49975	0.0124282	0.170047
Entpd1	-2.40162	1.13873	-2.10904	0.0349409	0.268869
Olfr49	-1.38867	0.559423	-2.48232	0.0130531	0.173456
Dnajb8	-5.7781	2.05839	-2.80709	0.00499906	0.109423
Gpr85	-3.7227	1.5783	-2.35868	0.0183403	0.203726
Nags	-5.19943	1.80988	-2.8728	0.00406851	0.0993508
Fbxo43	-2.11425	0.886641	-2.38456	0.0170996	0.197144
Zfp738	-1.43442	0.463701	-3.09342	0.00197862	0.0723954
Gm4884	-3.15642	1.59331	-1.98104	0.0475862	0.308937
Coa7	-1.37609	0.678234	-2.02893	0.0424653	0.292505
Olfr843	-1.33163	0.565708	-2.35391	0.0185772	0.204828
Prss54	-7.95428	2.3968	-3.3187	0.000904361	0.0535892
Gm597	-6.88621	2.29952	-2.99463	0.00274775	0.082528
Ranbp3l	-1.7813	0.595027	-2.99365	0.00275665	0.0826703
Olfr564	-6.54548	2.02188	-3.23732	0.00120658	0.0588558
Duxbl1	-1.95555	0.623762	-3.13509	0.00171801	0.06975
Nhlh2	-2.02361	0.994759	-2.03427	0.0419245	0.291364
Morc2b	-2.42278	0.71175	-3.40398	0.000664128	0.0464289
Rtbdn	-1.58032	0.679446	-2.3259	0.020024	0.20945
Olfr1336	-1.15364	0.532438	-2.16672	0.0302564	0.253025
Vmn1r26	-1.53874	0.606563	-2.53682	0.0111866	0.161049
Speer4b	-2.68064	1.01577	-2.63901	0.00831478	0.140249
Olfr820	-4.21262	2.03318	-2.07194	0.0382713	0.280783
Arhgap30	-2.11483	0.77395	-2.73251	0.00628536	0.121859
Rimkla	-3.02797	1.48771	-2.03533	0.041818	0.29116
Atp13a5	-2.78703	1.41909	-1.96395	0.0495361	0.314098
Nrsn1	-5.69464	2.32632	-2.44792	0.0143685	0.180428
Prss32	-5.62049	1.80671	-3.11089	0.00186522	0.0713679
Olfr1366	-4.16466	1.47788	-2.81799	0.00483251	0.108477
Ndnf	-1.98024	0.679209	-2.91551	0.00355108	0.0930289
Olfr982	-1.74623	0.889783	-1.96254	0.0496997	0.314278
Olfr729	-1.3227	0.553948	-2.38777	0.0169509	0.196799
Olfr1467	-1.36643	0.62644	-2.18127	0.0291637	0.248173
Olfr873	-1.85698	0.769831	-2.4122	0.0158567	0.190139
Olfr398	-2.07567	0.696989	-2.97806	0.00290082	0.0843192
Olfr1257	-5.3962	1.77096	-3.04704	0.00231106	0.0757857
Il23r	-6.11458	2.20959	-2.76729	0.00565247	0.11653
Olfr147	-1.37986	0.652827	-2.11366	0.0345439	0.267941
Catsperg2	-3.81948	1.14394	-3.33889	0.000841142	0.0523486
Nrap	-2.70458	1.35892	-1.99024	0.046564	0.305094
Plcxd3	-1.48176	0.744229	-1.991	0.0464812	0.305055
Olfr1258	-2.6869	1.09144	-2.4618	0.0138243	0.176839
Olfr449	-7.36208	2.2982	-3.20341	0.00135811	0.0610013
Frmpd4	-4.04204	1.25712	-3.21533	0.00130294	0.0602968
Skint7	-1.60048	0.619908	-2.5818	0.00982866	0.151145
Gm9833	-9.47795	4.14269	-2.28788	0.0221448	0.217967
Lrp1b	-3.84184	0.852961	-4.50412	6.66488e-06	0.00275662
Olfr509	-2.1757	0.583644	-3.72778	0.000193173	0.0220406
Olfr348	-4.29533	1.60679	-2.67324	0.00751233	0.134242
Zfp2	-1.53367	0.698654	-2.19518	0.0281508	0.24416
Olfr173	-1.61278	0.813878	-1.9816	0.0475242	0.308736
Prokr1	-4.15834	1.46192	-2.84444	0.00444893	0.103789
Slc36a3	-4.43621	1.63792	-2.70843	0.00676022	0.127093
Sppl2c	-4.28155	1.65287	-2.59037	0.00958733	0.14905
Clrn2	-5.05457	1.72964	-2.92233	0.00347428	0.0922149
Adamts16	-3.10858	1.25354	-2.47983	0.0131444	0.173741
Cfap46	-1.15324	0.570833	-2.02027	0.0433553	0.295069
Grm5	-1.68524	0.770274	-2.18785	0.0286806	0.246172
Gpr55	-4.134	1.88592	-2.19204	0.0283768	0.245048
Olfr103	-4.99127	2.14818	-2.32349	0.020153	0.209584
Spatc1	-5.99359	2.16761	-2.76507	0.00569099	0.117081
BC048671	-3.63488	1.67834	-2.16576	0.0303297	0.253348
Olfr27	-6.07228	2.83083	-2.14505	0.0319486	0.258711
Mmp12	-1.4574	0.648464	-2.24747	0.0246099	0.228308
Olfr466	-1.28829	0.633156	-2.03471	0.0418798	0.291222
2610318N02Rik	-6.58631	2.59122	-2.54178	0.0110291	0.159962
BC030500	-5.68469	2.89578	-1.96309	0.0496352	0.314278
Ankrd55	-2.10769	0.920678	-2.28928	0.0220632	0.21783
Olfr728	-2.31412	0.959679	-2.41135	0.0158938	0.190139
Zfp697	-2.44484	0.594145	-4.11489	3.87358e-05	0.00904731
Olfr622	-3.19244	0.870787	-3.66616	0.000246219	0.0258634
Akap4	-5.78659	2.00462	-2.88663	0.00389396	0.0976547
Ces2b	-1.83953	0.626173	-2.93773	0.00330621	0.0899154
Vmn1r235	-5.3518	2.65158	-2.01834	0.0435555	0.295359
Prdx6b	-4.59323	2.13505	-2.15135	0.0314489	0.25627
Vwa3b	-3.80765	1.18596	-3.2106	0.00132458	0.0607881
Kcnk12	-5.10057	2.50164	-2.03889	0.0414607	0.290102
F2rl3	-4.7694	1.9829	-2.40527	0.0161606	0.192118
Slc9b1	-2.08074	1.05547	-1.9714	0.0486785	0.311382
Olfr165	-2.85235	0.914471	-3.11912	0.00181389	0.0711788
Adam34l	-6.67077	2.44289	-2.73069	0.00632025	0.122177
Scd4	-1.14879	0.431205	-2.66413	0.00771876	0.136093
Olfr768	-3.51125	1.5716	-2.23418	0.0254709	0.23205
Olfr70	-3.38071	1.49675	-2.2587	0.0239019	0.22492
Gja4	-3.4464	1.32191	-2.60713	0.00913043	0.146419
Klre1	-1.33259	0.534819	-2.49167	0.0127145	0.171606
Mrgprg	-5.98328	1.99328	-3.00173	0.00268449	0.0818667
Olfr630	-6.47415	2.3858	-2.71362	0.00665527	0.125835
Neto1	-2.71247	1.36981	-1.98018	0.0476831	0.309261
Olfr524	-3.67095	1.44284	-2.54425	0.0109511	0.159723
Svs3b	-7.12751	2.53252	-2.8144	0.00488686	0.108635
Tnfsf15	-1.23887	0.602695	-2.05556	0.0398253	0.284623
Enthd1	-5.84353	2.36268	-2.47326	0.0133887	0.17545
Astl	-4.7103	1.43633	-3.2794	0.00104029	0.0559288
Olfr807	-5.83884	2.72173	-2.14527	0.0319315	0.258711
Fam167b	-4.59833	2.21342	-2.07748	0.0377576	0.278516
Prokr2	-1.30408	0.603809	-2.15976	0.0307913	0.254557
Lrrc4c	-2.22368	1.11291	-1.99808	0.0457084	0.303066
Zfp831	-2.14557	1.04299	-2.05714	0.0396732	0.284241
Olfr125	-2.30382	1.06241	-2.16849	0.0301215	0.252707
Ccdc121	-3.74368	1.8716	-2.00026	0.0454721	0.301925
Vstm4	-4.18667	1.87668	-2.23089	0.0256883	0.233226
Ccdc54	-5.98297	2.96754	-2.01614	0.0437853	0.296426
Ear14	-4.91498	2.3365	-2.10357	0.0354164	0.270457
Olfr332	-4.8487	1.46267	-3.31497	0.000916539	0.0535892
Olfr330	-6.66989	2.36839	-2.81621	0.00485939	0.108555
Sstr5	-5.30396	2.46428	-2.15234	0.0313708	0.256087
AY358078	-6.85839	2.41963	-2.83448	0.00459001	0.105592
Kcns2	-3.58008	1.27702	-2.80345	0.00505583	0.109938
Apol10a	-3.19205	1.26458	-2.52419	0.0115966	0.163927
Adgb	-2.99176	1.25812	-2.37796	0.0174087	0.199202
Olfr161	-1.07015	0.525036	-2.03824	0.0415255	0.290164
Gja10	-5.23427	2.43017	-2.15387	0.0312501	0.255763
Olfr986	-1.13298	0.51222	-2.21189	0.0269742	0.238538
Olfr77	-1.86301	0.610992	-3.04916	0.00229485	0.0756986
Ghsr	-2.88873	1.39142	-2.0761	0.0378844	0.278976
Olfr1491	-5.376	2.00441	-2.68208	0.00731656	0.132532
Olfr853	-1.58453	0.68444	-2.31508	0.0206085	0.211443
Eml5	-1.11699	0.544047	-2.05312	0.0400609	0.285473
Olfr522	-7.02559	2.41866	-2.90475	0.0036755	0.0943979
Olfr1356	-2.26886	0.735726	-3.08384	0.0020435	0.072537
Gpr119	-6.51691	1.76581	-3.69062	0.00022371	0.0244029
Tmem199	-1.77714	0.841427	-2.11206	0.0346813	0.268223
Gdf6	-4.76252	1.94996	-2.44237	0.014591	0.181984
Olfr1262	-2.01236	0.899091	-2.23822	0.0252069	0.230714
Ffar2	-2.33849	0.89233	-2.62066	0.0087761	0.143401
Cacna1c	-0.897892	0.423088	-2.12223	0.0338182	0.2651
Olfr645	-2.01275	0.709886	-2.83532	0.00457801	0.105464
Samd3	-4.2148	1.94478	-2.16724	0.0302165	0.253025
Olfr1402	-2.59704	0.792061	-3.27884	0.00104234	0.0559288
Olfr1184	-6.22055	2.79538	-2.22529	0.0260616	0.234324
Meioc	-2.81068	1.23997	-2.26673	0.0234068	0.22309
Olfr414	-1.34303	0.650306	-2.06523	0.0389013	0.282483
Fam181b	-6.78626	2.91601	-2.32724	0.0199523	0.209031
Usp29	-1.64094	0.616996	-2.65957	0.00782413	0.136978
Otud6a	-5.94973	2.394	-2.48527	0.0129454	0.172951
Map3k19	-2.96544	1.4622	-2.02807	0.0425531	0.292505
Pcdhb2	-2.58366	1.10046	-2.3478	0.0188848	0.205418
Olfr693	-7.40982	2.32075	-3.19285	0.00140874	0.0625678
Vmn1r73	-1.00568	0.503008	-1.99934	0.0455718	0.302386
Apon	-4.39361	1.74063	-2.52416	0.0115976	0.163927
Fam243	-4.96005	2.1488	-2.30829	0.0209833	0.212867
Ttn	-1.99181	0.577085	-3.4515	0.000557472	0.0426465
Wfdc15a	-6.98181	2.82709	-2.46961	0.0135259	0.175855
Krtap19-5	-6.4677	2.71097	-2.38575	0.0170442	0.196919
Samd7	-3.28151	1.0735	-3.05683	0.00223688	0.0749113
Tlr11	-6.75686	2.31984	-2.91264	0.0035839	0.0931621
Igfn1	-1.41601	0.712607	-1.98708	0.0469132	0.306891
Slc6a7	-4.46635	1.31522	-3.39589	0.000684049	0.0468295
Rasal3	-2.62099	0.990418	-2.64634	0.0081367	0.138778
Cd177	-3.46206	1.72005	-2.01276	0.0441396	0.297604
Mrgpra6	-5.37152	2.02559	-2.65183	0.00800561	0.138351
1700024B05Rik	-3.84169	1.26734	-3.03131	0.00243497	0.078096
Cx3cr1	-1.81738	0.68354	-2.65877	0.00784255	0.137068
Zdhhc19	-3.15902	1.30436	-2.42191	0.0154394	0.187358
Actn2	-1.11939	0.54776	-2.04358	0.0409947	0.289312
Acot4	-1.30878	0.449283	-2.91305	0.00357923	0.0931621
Bmpr1b	-3.34654	1.32483	-2.52601	0.0115365	0.163927
Tcp10c	-6.24073	1.34721	-4.63233	3.61569e-06	0.00224319
C130026I21Rik	-2.95712	0.674877	-4.38171	1.17749e-05	0.00410117
Pkdrej	-3.03402	1.49754	-2.026	0.0427644	0.293163
Olfr536	-1.82518	0.871451	-2.09442	0.0362229	0.273123
Magi3	-1.07695	0.516156	-2.08648	0.0369351	0.275252
Pcdh15	-1.97085	0.748681	-2.63243	0.00847754	0.140841
Terb1	-1.9511	0.68244	-2.85901	0.00424968	0.101731
Olfr851	-1.87509	0.599495	-3.12779	0.00176129	0.0702146
Sh2d6	-3.11602	1.57474	-1.97875	0.0478446	0.309703
Oas1a	-3.41589	1.57249	-2.17227	0.0298351	0.251302
Grk4	-1.23193	0.514654	-2.39371	0.0166791	0.195011
Nrk	-3.25095	0.760777	-4.27319	1.92693e-05	0.00570959
Prkg1	-1.85353	0.644319	-2.87673	0.00401821	0.0993444
Bpi	-4.67348	2.02466	-2.30829	0.0209833	0.212867
Cpvl	-6.0103	1.74463	-3.44502	0.000571011	0.0429061
Hrh1	-3.20778	1.26043	-2.54499	0.0109281	0.159643
Gpr141	-3.15284	1.21762	-2.58935	0.00961583	0.149376
Fank1	-4.15032	1.9322	-2.14798	0.0317151	0.257819
Ptprt	-1.66726	0.624875	-2.66815	0.00762711	0.135542
Gpr21	-2.35308	0.709927	-3.31453	0.00091796	0.0535892
Olfr1013	-4.84085	1.5079	-3.21033	0.00132581	0.0607881
Atp6v1e2	-6.36236	2.71481	-2.34358	0.0190999	0.205654
Trim60	-5.28531	2.06394	-2.56079	0.0104434	0.156223
Shisa7	-2.36774	1.12123	-2.11173	0.0347099	0.268235
Gm5114	-2.94711	1.11326	-2.64727	0.00811447	0.138637
Mepe	-5.76348	2.31406	-2.49064	0.0127514	0.171606
Kdm4d	-4.16457	1.47959	-2.81469	0.00488249	0.108635
Shisa6	-3.10035	0.942963	-3.28789	0.00100943	0.0557942
Cd8a	-1.87519	0.713713	-2.62737	0.00860478	0.141966
Tdrd9	-5.9837	1.36227	-4.39243	1.12091e-05	0.00404609
Sirt5	-1.12973	0.463261	-2.43865	0.0147424	0.182811
Klk13	-3.25117	1.622	-2.00442	0.0450253	0.30077
Rdh19	-2.5234	0.937406	-2.69189	0.00710478	0.130471
Iigp1	-2.47864	0.659478	-3.75849	0.00017094	0.0204438
Fbxw28	-4.36826	1.28601	-3.39675	0.000681912	0.0468295
H2-T3	-4.95205	1.16532	-4.24952	2.14225e-05	0.00582604
Umodl1	-3.89295	1.409	-2.76292	0.0057287	0.117275
Adm2	-4.47643	2.2545	-1.98556	0.0470825	0.307316
Olfr24	-1.9276	0.706585	-2.72805	0.00637104	0.12292
Vmn1r236	-1.50655	0.55972	-2.69161	0.00711076	0.130471
Spock3	-2.09733	0.82954	-2.52831	0.0114613	0.163817
Bsx	-6.68694	2.01394	-3.32033	0.000899116	0.0535892
Cadps	-3.15688	0.819353	-3.85289	0.000116731	0.0170402
Kcnn2	-2.06383	0.850824	-2.42568	0.0152798	0.186447
Olfr308	-5.72066	1.59955	-3.57643	0.000348323	0.032026
Adam12	-1.51619	0.571578	-2.65264	0.00798646	0.138351
Usp17la	-0.96739	0.446732	-2.16548	0.0303509	0.253348
Olfr63	-1.56948	0.553338	-2.83639	0.00456269	0.105329
Scart2	-4.11879	1.32764	-3.10233	0.00192003	0.0721938
Emcn	-2.68446	1.30478	-2.0574	0.039648	0.284241
Ap1s3	-1.12018	0.480911	-2.32928	0.0198443	0.208565
Phactr1	-1.25539	0.527802	-2.37852	0.0173824	0.19913
Abca15	-3.22909	1.23702	-2.61038	0.00904405	0.145852
Akr1c20	-5.84353	2.8945	-2.01884	0.0435039	0.295359
Krtap5-2	-4.38243	2.12092	-2.06629	0.038801	0.28209
Defb42	-1.79282	0.776221	-2.30967	0.0209062	0.212867
Cyp2c50	-5.6514	2.27475	-2.4844	0.012977	0.172952
Smim10l2a	-2.97144	1.47388	-2.01607	0.0437927	0.296426
Lmntd1	-3.0446	1.11335	-2.73463	0.00624502	0.121551
Kbtbd13	-3.58535	1.56246	-2.29468	0.0217515	0.216943
Sec14l3	-3.07387	1.30746	-2.35103	0.0187215	0.205008
Naaladl1	-3.38887	1.42036	-2.38593	0.017036	0.196919
Cntn1	-1.5668	0.619834	-2.52777	0.011479	0.163927
Gabrg3	-2.2151	0.746971	-2.96545	0.00302243	0.0859659
Smyd1	-5.55495	1.24499	-4.46185	8.12533e-06	0.00322624
Olfr420	-1.66715	0.726558	-2.29459	0.0217566	0.216943
Olfr354	-1.58002	0.683358	-2.31215	0.0207696	0.212327
Actbl2	-6.84141	2.67419	-2.55831	0.0105181	0.156534
Fev	-6.513	2.62726	-2.47901	0.0131749	0.17391
Zfp811	-1.29362	0.613294	-2.1093	0.0349188	0.268815
Nell1	-2.69559	1.15728	-2.32924	0.0198466	0.208565
Lair1	-1.96122	0.65621	-2.98871	0.00280157	0.0831384
Unc80	-3.89786	1.10089	-3.54065	0.000399142	0.0347568
Tcp10b	-5.27379	1.51853	-3.47295	0.000514771	0.0403943
Hmcn2	-3.03753	1.04046	-2.91942	0.00350686	0.092611
Gsdmc4	-4.79224	2.14967	-2.22929	0.0257947	0.233517
Ftdc2	-7.31288	2.41023	-3.0341	0.00241253	0.0778796
Olfr967	-2.93988	1.16651	-2.52024	0.0117276	0.164892
Gsdmc3	-6.20072	2.29743	-2.69898	0.00695516	0.12941
Olfr357	-3.84589	1.89738	-2.02695	0.0426676	0.292904
Ubl4b	-4.80639	2.04805	-2.34681	0.018935	0.205418
Skint4	-2.12101	0.632491	-3.35343	0.000798168	0.0509519
Elapor2	-2.88581	0.900805	-3.20359	0.00135724	0.0610013
Cyp3a11	-4.59393	1.74737	-2.62906	0.00856215	0.141536
St3gal5	-3.37247	1.085	-3.10825	0.00188199	0.0715893
Rdh9	-1.53305	0.700056	-2.18989	0.0285322	0.245855
Olfr283	-5.57499	1.93787	-2.87687	0.00401645	0.0993444
Spata31	-4.85644	2.15832	-2.2501	0.0244427	0.227712
Ms4a4b	-2.06086	0.66783	-3.08591	0.0020293	0.072537
Myh1	-1.95897	0.887389	-2.20756	0.0272749	0.239916
Cngb3	-4.8246	2.17862	-2.21452	0.026793	0.237718
Pign	-1.0334	0.463207	-2.23097	0.0256831	0.233226
Olfr324	-2.56866	0.802473	-3.20093	0.00136987	0.0613904
Zar1l	-5.5618	2.49389	-2.23017	0.0257364	0.233226
Olfr90	-1.27742	0.54045	-2.36363	0.0180971	0.202869
Krt72	-3.77902	1.76795	-2.13752	0.032556	0.261577
4931429L15Rik	-2.37008	1.09194	-2.17052	0.0299678	0.251777
Kdm5d	-1.65963	0.543829	-3.05175	0.00227515	0.0754065
Olfr1350	-5.98281	3.05084	-1.96104	0.0498743	0.314454
Grm7	-2.28529	0.91935	-2.48577	0.0129271	0.172823
Olfr667	-1.54087	0.598568	-2.57426	0.0100453	0.152726
St8sia3	-3.20756	0.833525	-3.84819	0.000118992	0.0172435
Zfp663	-1.52626	0.728599	-2.09479	0.0361893	0.272973
Pou3f4	-2.29192	0.904076	-2.5351	0.0112416	0.16149
Gadl1	-1.66802	0.548329	-3.04201	0.00235005	0.0763593
Vmn2r107	-1.34359	0.663062	-2.02634	0.0427303	0.293031
1700017N19Rik	-4.52156	2.1759	-2.07802	0.0377075	0.278292
Olfr919	-5.33291	2.6364	-2.0228	0.0430938	0.294238
Gjc3	-1.63646	0.74024	-2.21071	0.0270557	0.23894
Magel2	-3.01564	1.39621	-2.15988	0.0307818	0.254557
Fam71d	-4.5148	2.18184	-2.06927	0.0385209	0.281622
Olfr1178	-1.66703	0.51687	-3.22524	0.00125867	0.059685
Nxf3	-5.00647	1.94464	-2.57449	0.0100387	0.152726
Myh4	-3.36451	1.12474	-2.99137	0.00277731	0.0828686
Vmn2r129	-5.28351	2.67728	-1.97346	0.0484428	0.311382
1700010B08Rik	-6.33096	1.75485	-3.60769	0.000308936	0.0294973
Olfr397	-1.73195	0.800102	-2.16466	0.030414	0.253488
Rpgrip1	-1.25	0.552538	-2.26229	0.0236796	0.224475
Olfr1301	-3.27792	1.62338	-2.01919	0.0434673	0.295359
Rfx8	-4.10822	1.42884	-2.87522	0.00403743	0.0993508
Scn3a	-1.36012	0.668347	-2.03506	0.0418451	0.291185
Ms4a13	-6.69534	3.1879	-2.10024	0.035708	NA
Musk	-4.89245	1.48308	-3.29884	0.000970865	0.0544742
Apol9a	-2.2701	0.868232	-2.61463	0.0089325	0.144647
Ryr3	-2.51642	0.91544	-2.74887	0.0059802	0.119924
Olfr934	-4.17504	1.83375	-2.27678	0.0227997	0.220623
Olfr591	-3.77672	1.72648	-2.18753	0.028704	0.246266
Trim30d	-5.74573	2.3	-2.49814	0.0124847	0.170584
Colq	-4.47118	1.1526	-3.87921	0.000104794	0.0158815
Krtap19-2	-5.46	2.67836	-2.03856	0.041494	0.290102
Olfr328	-1.71037	0.644764	-2.6527	0.00798499	0.138351
Lepr	-2.05974	1.00253	-2.05454	0.0399231	0.284901
Serpinb9g	-6.14789	2.69098	-2.28463	0.0223346	0.21906
Xlr3a	-1.94139	0.837579	-2.31786	0.0204571	0.21095
Vmn1r12	-2.0859	0.626265	-3.3307	0.000866278	0.0533267
Eml1	-1.39614	0.566927	-2.46265	0.0137916	0.17673
Olfr825	-2.7591	1.33962	-2.05961	0.0394354	0.283998
Nfam1	-1.47539	0.530047	-2.78352	0.00537731	0.113405
H2-M10.3	-6.45137	1.99742	-3.22985	0.00123854	0.0593931
Adamts17	-0.795457	0.373934	-2.12727	0.0333979	0.264192
Sez6l	-3.73725	1.49122	-2.50617	0.0122047	0.168498
Gm5431	-3.14261	0.69653	-4.51181	6.42758e-06	0.00275662
Olfr66	-1.29499	0.567307	-2.2827	0.022448	0.219862
Olfr506	-2.2227	0.753193	-2.95104	0.00316704	0.0880912
Xlr5a	-4.76027	1.84661	-2.57785	0.00994171	0.152089
Prss43	-2.99636	1.43297	-2.09101	0.0365272	0.273799
Syt17	-1.09427	0.508199	-2.15324	0.0313001	0.255763
Kl	-1.09365	0.536497	-2.03851	0.0414992	0.290102
Rnf207	-1.88535	0.717406	-2.62801	0.00858855	0.141854
Pip	-7.69188	2.3036	-3.33907	0.000840608	0.0523486
Olfr801	-2.73654	0.945161	-2.89532	0.00378778	0.0964297
AW822073	-2.50997	1.13567	-2.21013	0.0270962	0.239085
Anks1b	-2.84689	1.00236	-2.84017	0.00450894	0.104297
Speer4f1	-4.30855	1.99689	-2.15763	0.0309562	0.25501
Olfr846	-1.335	0.538345	-2.47983	0.0131446	0.173741
Cd300c	-6.54861	2.8574	-2.29181	0.0219166	0.217447
Osm	-7.31778	2.37132	-3.08595	0.00202904	0.072537
Olfr1413	-4.98087	2.50094	-1.9916	0.046415	0.305024
Usp17lc	-2.26511	0.873896	-2.59197	0.00954293	0.148784
Hdhd5	-1.14399	0.496523	-2.304	0.0212227	0.214093
Grin2a	-2.45357	0.829182	-2.95903	0.00308612	0.0871532
Olfr482	-5.23597	2.3107	-2.26597	0.0234535	0.223427
Olfr698	-7.16854	2.23397	-3.20887	0.00133257	0.0608523
Olfr961	-3.34148	1.02026	-3.27513	0.00105613	0.0563636
Lrrc74a	-4.48971	1.90452	-2.3574	0.0184035	0.204001
Olfr539	-1.25658	0.569745	-2.20551	0.0274187	0.240553
Ntrk3	-1.42029	0.491876	-2.88749	0.00388324	0.0976547
Pde1a	-1.65098	0.759502	-2.17377	0.0297221	0.250854
Tafa1	-2.41442	1.12574	-2.14473	0.0319743	0.258711
Lep	-3.24751	1.62774	-1.99511	0.0460307	0.303806
Olfr1130	-1.61888	0.772207	-2.09643	0.0360439	0.272602
Vmn1r71	-2.37123	1.14145	-2.07739	0.0377658	0.278516
Pramel26	-6.78899	2.39758	-2.8316	0.00463163	0.106303
Slc27a4	-0.890694	0.41268	-2.15832	0.0309032	0.255005
Zfp36l3	-4.26312	1.79898	-2.36974	0.0178005	0.201156
Aldoart1	-3.88596	1.79923	-2.15979	0.0307889	0.254557
Nrsn2	-6.22614	2.81114	-2.21481	0.0267732	0.237718
Olfr427	-2.97129	1.12223	-2.64767	0.00810487	0.138625
Fxyd2	-1.88771	0.883124	-2.13754	0.0325539	0.261577
Olfr365	-2.17718	0.575393	-3.78381	0.000154448	0.019061
Olfr979	-2.66982	1.28478	-2.07803	0.0377062	0.278292
Plg	-5.01424	1.65645	-3.02709	0.00246918	0.0781837
Olfr248	-7.32328	2.34279	-3.12588	0.00177274	0.0703882
Fbxw26	-5.59582	2.38748	-2.34382	0.0190872	0.205654
Olfr935	-6.9354	2.74734	-2.5244	0.0115895	0.163927
Sohlh1	-6.1268	2.54312	-2.40916	0.0159892	0.190651
Olfr1385	-1.50458	0.540533	-2.78351	0.00537747	0.113405
Myl3	-2.39415	1.09595	-2.18454	0.0289225	0.246856
Kcnh7	-1.64077	0.654908	-2.50534	0.0122335	0.1686
Olfr767	-1.74236	0.602662	-2.89112	0.00383877	0.0970829
Olfr826	-5.19742	2.19324	-2.36975	0.0178003	0.201156
Olfr1393	-2.66656	1.34844	-1.97751	0.0479844	0.310366
Olfr1029	-2.72101	1.15597	-2.35387	0.0185792	0.204828
Mug1	-4.42623	1.70629	-2.59407	0.00948482	0.14862
Olfr1265	-2.06282	0.714262	-2.88804	0.00387651	0.0976547
Prh1	-5.14351	2.26686	-2.269	0.0232685	0.222949
Olfr119	-6.29449	2.87834	-2.18684	0.0287539	0.246376
Vmn1r213	-1.58158	0.587666	-2.69129	0.00711767	0.130478
Olfr317	-4.55994	1.91302	-2.38363	0.0171426	0.197523
Alox5ap	-1.6499	0.809162	-2.03902	0.0414475	0.290102
Olfr748	-2.48246	0.962028	-2.58044	0.00986745	0.15138
Lrrc10	-5.11694	2.58006	-1.98326	0.047338	0.308233
Pcnx2	-3.02877	0.982322	-3.08328	0.00204733	0.072537
Vmn1r228	-3.25664	0.863975	-3.76936	0.000163664	0.0198123
Zfp937	-1.33814	0.53613	-2.49592	0.0125631	0.171061
Cyp2a12	-7.64192	1.88675	-4.0503	5.11509e-05	0.0104691
Kng2	-4.42101	1.51198	-2.92399	0.00345574	0.0920896
Adgrg3	-1.53357	0.684824	-2.23937	0.0251319	0.230343
Olfr881	-4.22644	1.60639	-2.63101	0.00851304	0.141156
Layn	-5.77846	2.59495	-2.22681	0.0259597	0.233944
Cyp2c70	-5.89283	1.92462	-3.06181	0.00220006	0.0745587
Ang4	-7.07734	2.23515	-3.16639	0.00154345	0.0658689
Plaat3	-1.53446	0.602061	-2.54868	0.010813	0.159015
Vmn1r47	-3.25454	0.849059	-3.83311	0.000126532	0.0173532
Rxfp3	-3.03146	1.0316	-2.9386	0.003297	0.0897878
Olfr1076	-6.01316	2.46144	-2.44294	0.014568	0.181984
Tssk5	-4.10064	1.60057	-2.56199	0.0104076	0.155921
Serpina6	-5.5855	1.97295	-2.83104	0.00463964	0.106363
Ctnna3	-3.0082	1.33521	-2.25298	0.0242606	0.226631
Olfr530	-7.37921	2.34163	-3.15131	0.00162539	0.0673673
Olfr160	-2.16835	0.737144	-2.94155	0.00326577	0.089428
Rag1	-3.97095	1.71718	-2.31248	0.0207512	0.212248
Dnai1	-7.26664	1.73759	-4.18203	2.88917e-05	0.00735367
Olfr168	-5.97321	2.33729	-2.55561	0.0106001	0.157165
Olfr1490	-1.96174	0.892534	-2.19795	0.0279528	0.243636
Obscn	-1.92151	0.766555	-2.50668	0.0121872	0.168498
Zic2	-4.51271	2.23821	-2.01621	0.0437778	0.296426
Sec22c	-1.04063	0.472615	-2.20185	0.027676	0.242049
Ksr2	-1.96334	0.581361	-3.37714	0.00073243	0.0488374
Vmn1r78	-2.74414	1.21254	-2.26313	0.0236275	0.224117
Olfr845	-2.325	0.926667	-2.50899	0.0121077	0.168212
Olfr12	-2.10275	0.635328	-3.30971	0.00093393	0.053708
Ndufb11b	-6.77658	2.3629	-2.86791	0.00413197	0.100256
Tmem91	-2.36415	0.978721	-2.41555	0.0157117	0.189517
Ppp1r1b	-3.22845	1.34321	-2.40353	0.0162377	0.192376
Tnnt3	-6.41843	2.38147	-2.69516	0.00703557	0.129932
Armt1	-1.14265	0.499083	-2.2895	0.0220502	0.21783
Olfr1204	-2.26554	0.690683	-3.28014	0.00103756	0.0559288
Tbpl2	-5.71711	2.41948	-2.36295	0.0181302	0.203028
Myl1	-4.07436	1.81955	-2.23921	0.0251425	0.230343
Ces2c	-3.44215	1.3027	-2.64232	0.00823409	0.139851
Defa35	-6.60692	3.11304	-2.12234	0.0338093	0.2651
Odf1	-5.64686	2.77659	-2.03374	0.0419781	0.291497
Serpina10	-1.9254	0.806796	-2.38647	0.0170108	0.196919
Olfr1377	-7.85993	2.02271	-3.88583	0.000101979	0.0156683
Ces1e	-5.59236	2.25496	-2.48003	0.0131372	0.173741
Abca14	-3.3408	1.5782	-2.11684	0.0342738	0.266838
Olfr285	-2.99494	0.976093	-3.06829	0.00215286	0.0740248
Slc2a7	-5.74758	2.70757	-2.12278	0.0337725	0.265043
Scfd2	-1.22089	0.462376	-2.64047	0.00827915	0.140082
Olfr149	-1.08474	0.478458	-2.26715	0.0233811	0.223037
Olfr569	-3.19459	1.11944	-2.85374	0.00432075	0.102454
Vmn2r7	-1.7357	0.613583	-2.8288	0.00467226	0.106571
Opcml	-2.56714	0.60922	-4.21381	2.51094e-05	0.00673643
Fbxw24	-6.87385	2.72189	-2.5254	0.0115568	0.163927
Olfr1505	-1.56326	0.664448	-2.35272	0.0186369	0.204843
T	-5.30778	1.71543	-3.09414	0.00197385	0.0723954
Cytl1	-6.92549	2.62849	-2.63478	0.00841929	0.140841
Otof	-4.44701	1.06226	-4.18635	2.83478e-05	0.00735367
Hsd3b3	-3.38373	1.27363	-2.65676	0.00788957	0.137638
Krtap6-2	-5.17181	2.00443	-2.5802	0.00987444	0.15138
Adam1b	-3.31369	1.36598	-2.42587	0.0152719	0.186447
Vmn1r171	-1.80179	0.715853	-2.51698	0.0118366	0.165605
Olfr1411	-6.93513	2.22477	-3.11723	0.00182559	0.0711788
4930512M02Rik	-3.68728	0.864971	-4.26289	2.01802e-05	0.00580633
Olfr1408	-6.08216	2.18363	-2.78534	0.00534721	0.113229
Tlr12	-6.92094	1.6262	-4.25589	2.08223e-05	0.00582604
Olfr709-ps1	-1.88389	0.576795	-3.26613	0.00109027	0.0570128
Armc9	-1.00413	0.424825	-2.36363	0.0180971	0.202869
Vmn1r178	-5.72434	2.80674	-2.0395	0.0414004	0.290102
Atp5g2	-1.80688	0.652423	-2.76949	0.00561445	0.116078
Tpbpb	-5.98145	2.78367	-2.14877	0.031653	0.257439
Sim2	-2.61326	1.26496	-2.06589	0.0388388	0.282235
Lypd4	-7.18552	2.43761	-2.94777	0.00320072	0.0885874
Tex101	-5.60129	2.31687	-2.41761	0.015623	0.188779
Chia1	-5.88304	2.70824	-2.17227	0.0298352	0.251302
Olfr527	-3.02255	1.36482	-2.21461	0.0267867	0.237718
	-2.27818	0.738552	-3.08466	0.00203783	0.072537
Olfr1158	-5.52594	2.62836	-2.10243	0.0355155	0.270771
Ces2f	-1.91801	0.56194	-3.41318	0.000642084	0.0456952
Olfr1450	-6.55858	2.41242	-2.71867	0.00655455	0.124896
Olfr715b	-1.55677	0.615959	-2.5274	0.0114911	0.163927
Olfr194	-7.12812	2.2914	-3.11082	0.00186571	0.0713679
Prr23a2	-7.43604	2.73951	-2.71437	0.00664018	0.12567
Ctnna2	-1.97612	0.991861	-1.99233	0.0463347	0.3049
Klk1b1	-5.38959	1.9351	-2.78518	0.00534978	0.113229
Olfr177	-1.88233	0.728561	-2.58363	0.00977664	0.15093
Csn2	-2.44387	0.934555	-2.61501	0.00892245	0.144602
Speer2	-6.70107	2.46051	-2.72345	0.00646049	0.123639
Olfr107	-1.83275	0.652649	-2.80817	0.00498244	0.109215
Olfr1351	-2.55636	1.22732	-2.08288	0.0372617	0.276855
Grm4	-1.12363	0.466184	-2.41027	0.0159407	0.190477
Olfr133	-1.78951	0.897124	-1.99472	0.0460734	0.303961
Hacd1	-1.22875	0.528204	-2.32628	0.0200036	0.209347
Olfr1387	-2.01455	0.971207	-2.07428	0.0380537	0.279807
Lrrc43	-7.68177	2.10867	-3.64294	0.000269544	0.0274424
Ddo	-1.67478	0.624101	-2.6835	0.00728561	0.132455
Plppr1	-4.75465	1.63331	-2.91105	0.00360216	0.0932543
Zfp773	-1.68061	0.566679	-2.96571	0.00301981	0.0859659
Olfr1410	-0.993129	0.463249	-2.14384	0.0320461	0.259044
Egfem1	-7.28195	1.59131	-4.57608	4.7377e-06	0.00236946
Olfr64	-1.24306	0.597055	-2.08199	0.037343	0.27702
Nkx6-3	-2.91068	1.46615	-1.98525	0.0471163	0.307316
Crb1	-1.71245	0.541578	-3.16197	0.00156704	0.0663148
Sfxn4	-1.4746	0.432357	-3.4106	0.000648196	0.0456952
Klk1b24	-6.04882	2.52881	-2.39197	0.0167584	0.195311
Hsd3b2	-1.60058	0.575423	-2.78157	0.0054097	0.113891
Olfr1469	-1.60552	0.725144	-2.21407	0.0268239	0.237718
Slc22a8	-3.90788	1.03143	-3.78882	0.000151366	0.0189059
Lin28b	-2.57138	1.07247	-2.39764	0.0165013	0.193961
Dupd1	-6.66384	2.38833	-2.79017	0.00526812	0.112702
Olfr1382	-3.04801	1.25147	-2.43555	0.0148693	0.183731
Olfr1276	-1.98832	0.741167	-2.68269	0.00730325	0.132496
Ppcdc	-1.27826	0.452456	-2.82517	0.00472553	0.107096
Klk1	-5.55385	2.52795	-2.19698	0.0280222	0.243636
Slco1a5	-6.47475	2.98819	-2.16678	0.0302516	0.253025
Vmn1r211	-2.5656	1.28226	-2.00084	0.0454098	0.301613
Olfr190	-1.52026	0.65868	-2.30805	0.0209965	0.212892
Dppa1	-5.90615	1.96453	-3.0064	0.00264365	0.0811195
Ccr1l1	-7.19269	2.26969	-3.16902	0.00152951	0.0655841
Olfr96	-7.10657	2.75641	-2.5782	0.00993156	0.152089
Rhox8	-1.84336	0.481685	-3.8269	0.000129768	0.0173532
Zfp936	-3.9255	1.34033	-2.92875	0.00340331	0.0910666
Olfr694	-5.39775	1.98283	-2.72225	0.00648391	0.123893
Paqr9	-2.93355	1.40978	-2.08086	0.0374469	0.277321
Gimap8	-1.64653	0.790387	-2.08319	0.0372337	0.27675
Cntn4	-4.11072	1.14978	-3.57523	0.000349926	0.032026
Hhip	-1.5712	0.743704	-2.11267	0.034629	0.268079
mt-Atp6	-1.12175	0.370463	-3.02796	0.00246207	0.0781837
Cd209b	-5.29595	1.84894	-2.86431	0.00417914	0.100494
Zfp985	-3.42398	1.68654	-2.03018	0.0423387	0.292061
Zfp979	-1.73767	0.635172	-2.73575	0.00622383	0.121258
Cldn19	-3.41766	1.12261	-3.04438	0.00233159	0.0761335
Olfr1335	-5.05303	2.38365	-2.11987	0.034017	0.265583
Olfr45	-1.82238	0.562167	-3.2417	0.00118818	0.0583886
Kndc1	-1.90788	0.746236	-2.55666	0.0105681	0.156876
Gm11487	-6.41385	2.13913	-2.99835	0.00271447	0.0820248
Gm11232	-6.2106	2.68446	-2.31354	0.0206929	0.211979
Cacng3	-2.66028	1.33149	-1.99797	0.0457204	0.303066
Anks6	-5.03912	1.26949	-3.96941	7.20504e-05	0.0130038
Olfr514	-6.67206	3.3058	-2.01829	0.0435608	0.295359
Olfr639	-1.78162	0.533545	-3.33922	0.000840141	0.0523486
Olfr586	-1.53113	0.720369	-2.12548	0.033547	0.264394
Olfr575	-1.2742	0.60749	-2.09749	0.0359506	0.272453
Olfr559	-6.59685	2.83378	-2.32794	0.0199155	0.208755
Chrna10	-3.57081	1.66372	-2.14627	0.0318512	0.258521
Rtp3	-2.08279	0.670969	-3.10416	0.00190822	0.0721025
Serpina1a	-3.53777	1.73399	-2.04025	0.0413254	0.290102
Actl11	-7.18272	2.04499	-3.51235	0.000444159	0.0367205
Vmn2r65	-2.0594	0.647771	-3.17921	0.00147675	0.0642134
Gm10160	-5.17775	1.59147	-3.25344	0.00114018	0.0580073
Nrxn3	-3.16785	0.844513	-3.75109	0.000176064	0.0208059
Plekhd1	-2.32916	0.965212	-2.41311	0.015817	0.190066
Klk1b5	-7.13105	2.27742	-3.1312	0.00174094	0.0699346
Pramel21	-2.29937	0.812815	-2.8289	0.00467088	0.106571
Vmn1r83	-1.61088	0.757652	-2.12615	0.0334906	0.264192
Vmn1r65	-1.81478	0.858248	-2.11451	0.0344714	0.267747
Olfr18	-3.23145	1.2306	-2.62591	0.00864189	0.142261
Asb18	-3.20383	0.669397	-4.78615	1.7001e-06	0.00140633
H2-M9	-5.11388	1.62997	-3.13741	0.00170447	0.0694844
Cnga1	-1.68702	0.590335	-2.85773	0.00426682	0.101814
Gm16223	-3.2948	0.717802	-4.59013	4.42972e-06	0.00236946
Ifit1bl2	-1.5503	0.718679	-2.15715	0.0309937	0.255148
Pramel3	-5.43553	2.40532	-2.25979	0.023834	0.224808
Trmt2b	-1.39324	0.478286	-2.91298	0.00357997	0.0931621
Prb1	-4.76251	2.41246	-1.97414	0.0483663	0.311354
Dmrtc1c1	-6.722	2.53525	-2.65142	0.00801551	0.138351
Mageb18	-5.20647	1.79923	-2.89371	0.00380718	0.0967784
Gm10220	-4.01659	1.1105	-3.61692	0.000298127	0.0291562
Gm5862	-4.91876	1.33378	-3.68785	0.00022616	0.0244898
Pwwp4a	-4.05198	1.54539	-2.62198	0.00874209	0.143401
Speer3	-4.73997	2.1224	-2.2333	0.0255289	0.232275
Zic3	-4.43956	1.23061	-3.6076	0.000309043	0.0294973
Vmn1r227	-1.49932	0.590071	-2.54092	0.0110561	0.159983
Bpifb3	-5.57189	2.28793	-2.43534	0.0148776	0.183731
Rhox9	-6.36567	2.40401	-2.64794	0.00809842	0.138625
Mei1	-5.05449	1.34929	-3.74604	0.000179645	0.0210684
Csnka2ip	-6.08788	2.01742	-3.01766	0.00254735	0.0796419
Ssxb9	-4.76629	2.17667	-2.18971	0.0285449	0.245858
Vmn1r44	-4.60739	2.10782	-2.18586	0.0288259	0.24651
Olfr461	-3.05186	1.08479	-2.81331	0.00490341	0.108683
Slc4a5	-6.96078	1.23983	-5.61431	1.97344e-08	3.91787e-05
Uty	-1.01208	0.460559	-2.1975	0.0279844	0.243636
Doxl2	-7.21734	2.59915	-2.7768	0.00548961	0.114787
Clca4a	-5.42053	1.889	-2.86953	0.00411081	0.100015
Mgam	-1.78045	0.738129	-2.41211	0.0158606	0.190139
Gm4841	-1.45465	0.604588	-2.40602	0.0161273	0.191892
Actc1	-4.9497	1.75255	-2.82428	0.00473872	0.10715
Olfr1278	-2.10308	0.558232	-3.76739	0.00016496	0.0198482
Cd59b	-1.88686	0.830174	-2.27285	0.0230352	0.221783
Gpr88	-3.94625	1.58177	-2.49484	0.0126014	0.171061
Olfr1143	-4.77077	1.93726	-2.46263	0.0137921	0.17673
Olfr152	-1.22976	0.430522	-2.85645	0.00428413	0.10186
Sp9	-2.57274	0.891869	-2.88466	0.00391839	0.0977283
Olfr366	-1.11172	0.472689	-2.35191	0.0186775	0.204843
Olfr338	-1.65064	0.611672	-2.69857	0.00696385	0.129423
Uba1y	-2.37452	0.770875	-3.08029	0.00206799	0.0729232
Adgrv1	-1.42222	0.510983	-2.7833	0.00538095	0.113405
Zdhhc11	-4.96188	1.95131	-2.54285	0.0109954	0.159909
Gprin1	-3.93412	1.57612	-2.49609	0.0125571	0.171061
Vmn1r223	-3.31287	0.908039	-3.64837	0.000263905	0.0270222
Vmn1r199	-2.58052	1.1788	-2.1891	0.0285892	0.245897
Vmn1r197	-1.64127	0.571086	-2.87395	0.00405373	0.0993508
Vmn1r195	-4.41195	1.66412	-2.65123	0.00802002	0.138351
Vmn1r194	-4.55375	2.3092	-1.972	0.0486095	0.311382
Vmn1r188	-2.16343	0.656947	-3.29315	0.000990704	0.0552485
Gm5152	-2.95336	1.23293	-2.39541	0.0166017	0.194647
Olfr9	-5.07558	1.94754	-2.60615	0.0091567	0.146485
Rdh16	-1.28069	0.62187	-2.05941	0.0394549	0.283998
Zfp616	-4.52086	2.17702	-2.07663	0.0378356	0.278823
Lyz1	-5.86769	2.55342	-2.29797	0.0215634	0.215993
Lyz2	-6.47219	2.70473	-2.39291	0.0167153	0.195256
Taar3	-6.35279	2.98365	-2.1292	0.0332379	0.263824
4930572O03Rik	-4.64534	2.29718	-2.02219	0.0431566	0.294429
Ube2u	-3.86188	1.53053	-2.52324	0.011628	0.164072
Fbp1	-4.66856	2.19241	-2.12942	0.0332195	0.263824
Olfr23	-5.03384	2.32853	-2.16182	0.0306324	0.253776
Olfr1	-2.78035	1.18068	-2.35488	0.0185289	0.204819
Nlrp1a	-4.8572	1.64635	-2.95027	0.00317492	0.0881351
Pabpn1l	-6.08063	2.79232	-2.17762	0.0294341	0.249618
9930111J21Rik2	-1.66923	0.533173	-3.13074	0.00174365	0.0699346
9930111J21Rik1	-2.98711	0.763177	-3.91404	9.07635e-05	0.0145224
Ces3a	-3.82412	1.72719	-2.21408	0.0268236	0.237718
4933402J07Rik	-4.66489	2.03052	-2.29739	0.0215966	0.216073
Sp140	-2.69368	0.764777	-3.52217	0.000428024	0.0356402
Sp110	-2.24616	0.738191	-3.04278	0.002344	0.0762877
Prok1	-6.4783	1.6986	-3.81391	0.000136783	0.0176967
Itgad	-4.08596	1.37042	-2.98155	0.00286795	0.0841025
Olfr406	-6.22303	1.45064	-4.28984	1.78803e-05	0.00554651
Olfr391	-5.83783	2.67069	-2.18589	0.0288238	0.24651
Olfr389	-7.42702	2.33908	-3.17519	0.00149738	0.0649071
Ampd1	-2.88426	1.12952	-2.55352	0.010664	0.157406
Fbxo39	-6.00181	2.38409	-2.51744	0.0118211	0.165504
Olfr2	-1.75515	0.514673	-3.41023	0.000649073	0.0456952
Cyp3a57	-4.84375	2.12295	-2.28161	0.0225125	0.219864
Olfr313	-2.9121	1.30883	-2.22496	0.0260841	0.234324
Vmn2r89	-1.59728	0.61044	-2.6166	0.00888111	0.14435
Vmn2r73	-1.28086	0.515034	-2.48694	0.0128846	0.17245
Olfr291	-1.72285	0.859722	-2.00396	0.0450745	0.30077
Tmem132b	-2.40331	0.851479	-2.82251	0.00476494	0.107498
Fcrl6	-3.7189	1.09816	-3.38648	0.000707955	0.0478408
Wfdc16	-6.64382	2.90826	-2.28447	0.0223441	0.21906
Mrgprb1	-2.74915	0.97192	-2.82858	0.00467554	0.106571
Mrgprb5	-5.77896	2.65865	-2.17365	0.0297316	0.250854
Ntn5	-4.94499	2.2594	-2.18863	0.0286238	0.245897
Gm572	-6.05337	2.19138	-2.76235	0.00573865	0.117275
Pramel48	-6.38796	1.58187	-4.03825	5.38524e-05	0.0106913
Pramel34	-2.09306	0.768448	-2.72375	0.00645444	0.123639
Rbm44	-5.13894	1.9916	-2.58031	0.00987119	0.15138
Psg25	-2.11633	0.838606	-2.52363	0.011615	0.164005
Psg26	-7.30513	2.26724	-3.22204	0.00127282	0.0597554
Sult2a6	-5.85958	2.00073	-2.92872	0.00340359	0.0910666
Vmn1r85	-1.7303	0.546258	-3.16755	0.00153727	0.0657748
Olfr1339	-7.57346	2.07334	-3.65279	0.000259408	0.0268231
Vmn2r30	-2.49483	0.758113	-3.29084	0.000998887	0.0553936
Olfr1116	-1.1649	0.496707	-2.34524	0.0190149	0.205654
Olfr1115	-3.8988	1.36015	-2.86645	0.00415099	0.100377
Olfr1113	-4.95018	2.5109	-1.97148	0.048669	0.311382
Zfp804a	-1.82996	0.775892	-2.35852	0.018348	0.203726
Lilra5	-6.92515	2.50353	-2.76616	0.00567208	0.116813
Pramel19	-6.26179	2.4016	-2.60734	0.00912491	0.146419
Gm13288	-2.49847	1.08785	-2.29671	0.0216353	0.216187
Speer4d	-2.84822	1.001	-2.84539	0.00443575	0.103603
Acnat1	-2.47003	0.580874	-4.25227	2.11614e-05	0.00582604
Ccin	-6.46713	2.48366	-2.60387	0.00921773	0.147106
Rasgrp3	-5.34214	1.08402	-4.9281	8.30319e-07	0.00109895
Ces1a	-4.82982	1.63987	-2.94525	0.0032269	0.088854
Olfr806	-2.37069	1.16974	-2.02667	0.0426959	0.292997
Treml2	-1.87304	0.806053	-2.32372	0.0201407	0.209584
Serpina1d	-6.60642	2.79841	-2.36077	0.0182369	0.203403
Serpina1b	-4.78896	1.75038	-2.73596	0.00621989	0.121258
Ccdc78	-3.29672	1.2442	-2.64966	0.00805719	0.138493
Vrtn	-6.91187	1.67522	-4.12595	3.69207e-05	0.00893886
Zfp957	-4.08179	1.33591	-3.05544	0.0022473	0.0749113
Serpinb9h	-6.60472	2.31362	-2.8547	0.00430769	0.102297
Krtap26-1	-6.08627	2.82649	-2.1533	0.0312954	0.255763
Vmn1r209	-1.73214	0.628923	-2.75414	0.00588462	0.119212
3425401B19Rik	-3.29657	1.60982	-2.04779	0.0405808	0.287463
Cfap44	-2.38337	0.950994	-2.50619	0.0122039	0.168498
Tigit	-1.33242	0.55167	-2.41525	0.0157245	0.189544
Gm10340	-6.85088	2.63699	-2.59799	0.00937706	0.148138
Rimbp3	-4.29427	1.48802	-2.8859	0.00390294	0.0976958
Gm960	-1.85331	0.829328	-2.23471	0.0254365	0.231966
Csf2rb2	-1.98939	0.546979	-3.63705	0.000275774	0.0278937
Apol7e	-1.51539	0.742313	-2.04145	0.0412064	0.290102
4933412E24Rik	-4.48817	1.72635	-2.5998	0.00932791	0.147987
Ssxb5	-5.06427	2.01099	-2.51829	0.0117925	0.165336
Mroh9	-7.87223	1.82864	-4.30497	1.67009e-05	0.00534778
Nutm2	-8.39034	1.76179	-4.7624	1.91309e-06	0.00146079
BC061237	-3.31304	1.3618	-2.43283	0.0149812	0.183934
Gm5592	-4.71798	1.67436	-2.81778	0.00483563	0.108477
C2cd6	-5.46612	2.1619	-2.52838	0.0114589	0.163817
1700024G13Rik	-6.42863	3.12242	-2.05886	0.0395075	0.283998
Gm10376	-5.9747	1.80185	-3.31587	0.000913594	0.0535892
Olfr31	-1.60048	0.541628	-2.95494	0.00312732	0.0875742
Olfr381	-1.35964	0.678703	-2.00329	0.0451465	0.30077
Gm6588	-6.83792	2.23084	-3.06518	0.00217542	0.0740248
Vmn2r27	-2.14247	0.729838	-2.93554	0.00332972	0.0900905
Vmn2r24	-1.59555	0.611777	-2.60806	0.00910566	0.146419
Abcb5	-2.97197	1.05326	-2.82169	0.00477718	0.107553
Gm7982	-5.87236	2.94769	-1.99219	0.0463503	0.304901
Fnd3c2	-4.23626	1.49938	-2.82535	0.00472294	0.107096
Atoh1	-5.71702	1.93359	-2.95669	0.0031096	0.0874431
Gm10471	-5.33865	1.81933	-2.9344	0.00334194	0.0900905
Gm7347	-3.38294	1.49951	-2.25602	0.0240692	0.225825
Ccdc160	-4.83283	2.32113	-2.0821	0.0373335	0.27702
Speer4c	-6.97624	2.03756	-3.42382	0.000617469	0.0447395
Ezhip	-6.83048	2.29302	-2.97881	0.00289367	0.0843192
Lrrc30	-4.89652	2.23746	-2.18843	0.0286384	0.245916
Arrdc5	-6.78216	3.04115	-2.23013	0.0257391	0.233226
Ly6g6d	-4.70707	2.00108	-2.35226	0.0186598	0.204843
Cyp4f15	-6.94732	2.00446	-3.46594	0.000528388	0.0409769
Ifi207	-3.7765	1.41309	-2.6725	0.00752875	0.134293
Ifi213	-2.6674	0.70499	-3.7836	0.000154577	0.019061
AA792892	-3.93912	1.87726	-2.09833	0.0358757	0.272381
Grxcr2	-6.3843	2.28246	-2.79712	0.00515611	0.111266
Pramel15	-5.08133	2.11917	-2.39779	0.0164944	0.193961
4931408C20Rik	-4.05928	1.37394	-2.95449	0.0031319	0.0875742
5730409E04Rik	-1.0799	0.485404	-2.22474	0.0260987	0.234324
Olfr1330	-1.78257	0.608852	-2.92776	0.00341412	0.0912255
Nps	-4.50333	2.20622	-2.0412	0.0412309	0.290102
Mup14	-4.13818	1.389	-2.97925	0.00288955	0.0843192
Olfr716	-1.45578	0.66625	-2.18504	0.0288858	0.246706
Olfr17	-4.1813	1.48586	-2.81406	0.00489194	0.108635
Olfr1532-ps1	-5.40621	2.03785	-2.6529	0.00798032	0.138351
Olfr704	-1.91077	0.795755	-2.4012	0.0163413	0.19288
Olfr703	-5.00646	2.42294	-2.06627	0.0388028	0.28209
Olfr688	-6.50544	1.95659	-3.32489	0.000884529	0.0535163
Olfr677	-7.57315	2.00742	-3.77258	0.000161571	0.0196789
Olfr676	-1.98837	0.749432	-2.65316	0.00797412	0.138351
Olfr665	-4.61229	2.31876	-1.98912	0.0466882	0.305807
Olfr659	-4.16676	1.43794	-2.89773	0.00375869	0.0960375
Olfr656	-2.18406	0.619206	-3.52719	0.000420001	0.0353317
Olfr653	-3.44366	1.3408	-2.56837	0.0102179	0.153912
Olfr646	-1.80904	0.652903	-2.77076	0.00559254	0.115896
Olfr632	-7.48335	1.9263	-3.88484	0.000102398	0.0156683
Olfr599	-6.88683	2.14824	-3.2058	0.00134688	0.0610013
Olfr598	-6.48035	2.86918	-2.25861	0.0239079	0.22492
Olfr594	-5.91033	2.21382	-2.66974	0.0075911	0.135041
Olfr582	-4.85744	1.95627	-2.48301	0.0130278	0.173235
Olfr561	-8.19817	2.13608	-3.83795	0.000124066	0.0173532
Olfr557	-6.36408	2.25989	-2.8161	0.00486099	0.108555
Olfr553	-6.70816	2.42194	-2.76974	0.00561007	0.116078
Olfr552	-1.42404	0.518677	-2.74553	0.00604135	0.120488
Olfr550	-5.52388	1.14683	-4.81663	1.46005e-06	0.00126028
Olfr548-ps1	-3.96033	1.72895	-2.2906	0.0219866	0.217706
Olfr521	-3.12868	1.45339	-2.15268	0.0313441	0.255975
Fbxw16	-7.28401	1.85209	-3.93286	8.39418e-05	0.0141229
Fam169b	-1.56446	0.797836	-1.96088	0.0498931	0.314454
1700057G04Rik	-1.96832	0.815546	-2.4135	0.0158001	0.190066
Gsta5	-5.88838	2.85385	-2.06331	0.039083	0.283324
Clca4b	-6.76848	2.27262	-2.97827	0.0028988	0.0843192
Adh1	-2.55586	1.09206	-2.3404	0.0192633	0.206164
Vmn1r168	-1.59829	0.527711	-3.02871	0.00245597	0.0781837
I830077J02Rik	-2.66638	0.864175	-3.08546	0.00203238	0.072537
Crxos	-2.16229	0.995728	-2.17156	0.0298888	0.251646
Obox5	-6.23944	2.65312	-2.35174	0.0186858	0.204843
Gm15319	-3.52588	1.47124	-2.39653	0.0165509	0.194429
A230072I06Rik	-4.37116	1.49017	-2.93333	0.00335349	0.0900905
Bglap3	-2.6495	1.31453	-2.01555	0.043847	0.296692
Ubtfl1	-1.51492	0.58975	-2.56875	0.0102065	0.153857
Gm14296	-1.08822	0.467203	-2.32921	0.0198477	0.208565
Kcng1	-2.14237	0.973338	-2.20106	0.0277319	0.24233
Wfdc6a	-5.94325	2.78745	-2.13215	0.0329948	0.263094
Mroh8	-6.20857	1.18338	-5.24645	1.55055e-07	0.000236794
Bpifb4	-6.35677	2.70057	-2.35386	0.0185797	0.204828
Sirpb1c	-4.32514	2.17252	-1.99084	0.0464985	0.305068
Il22	-6.91815	3.0632	-2.25847	0.0239161	0.22492
Sel1l2	-5.56741	1.7337	-3.21129	0.0013214	0.0607881
Bhmt	-1.77047	0.872927	-2.0282	0.0425399	0.292505
Ankef1	-1.29922	0.557377	-2.33096	0.0197557	0.208565
[truncated: 531 more rows]

## Sheet: Data S8
mgi_symbol	log2FoldChange	lfcSE	stat	pvalue	padj
Best2	5.19675	1.67448	3.1035	0.00191247	0.0256109
L3mbtl1	4.78507	1.33604	3.58152	0.000341594	0.0065793
Sp7	-8.82799	3.38113	-2.61096	0.00902889	0.0798952
Ccl7	4.77159	1.15523	4.13043	3.62083e-05	0.000984002
Gm20924	-7.97665	3.41326	-2.33696	0.0194414	0.135249
Iqcn	4.75053	0.897677	5.29202	1.20971e-07	6.53906e-06
Apol7b	-7.63717	2.81103	-2.71685	0.00659057	NA
Adm2	-7.44122	2.32577	-3.19946	0.00137684	NA
Slc18a3	4.47314	1.29681	3.44933	0.000561975	0.00988528
Tnfsf4	-7.22951	2.12104	-3.40847	0.000653279	NA
Gm14295	4.44716	1.39935	3.17802	0.00148285	0.0209766
Olfr701	-7.18637	2.51588	-2.8564	0.00428468	NA
Gm3149	-6.98221	3.00161	-2.32616	0.02001	NA
Zfp978	-6.94152	2.81226	-2.46831	0.0135754	NA
Rab17	4.41065	1.14885	3.83919	0.000123441	0.00286116
Cdh9	-6.74072	2.75753	-2.44448	0.0145063	NA
B4galt5	4.40357	1.15565	3.81047	0.000138704	0.00315083
Cyp2b13	-6.60985	1.75567	-3.76487	0.000166636	NA
Gnrh1	4.38849	1.17481	3.7355	0.000187345	0.00403308
Gpa33	-6.47786	2.90517	-2.22977	0.0257627	NA
Zfp935	-6.46185	2.85774	-2.26118	0.0237484	NA
Gm17455	-6.44919	2.02106	-3.191	0.00141783	NA
Efcab8	4.36988	0.871198	5.01595	5.27723e-07	2.41985e-05
H4c17	-6.17921	2.23151	-2.76907	0.0056217	0.0572653
Gm7324	-5.94023	2.85892	-2.07779	0.0377288	NA
Kcnip2	4.34931	1.49833	2.90277	0.00369879	0.0421082
Gm28038	-5.86757	2.2165	-2.64722	0.00811562	NA
Gm20708	-5.85686	2.96068	-1.97821	0.0479047	NA
Adamtsl3	4.2822	1.07792	3.97265	7.10789e-05	0.00175166
Trim30a	-5.81221	2.01176	-2.88911	0.00386329	NA
Doc2b	4.25828	0.994824	4.28044	1.86524e-05	0.000556311
Bst1	4.23315	0.921956	4.59149	4.40086e-06	0.000158978
Nap1l5	-5.70339	2.89074	-1.97298	0.0484974	NA
Slc10a6	4.20636	0.985534	4.2681	1.97141e-05	0.000586316
Zfp981	-5.5708	2.11356	-2.63574	0.00839547	NA
Raet1d	-5.56551	1.99953	-2.7834	0.00537919	0.0556445
Fam177a	-5.55297	2.00653	-2.76745	0.0056496	0.0573517
Rpl26	4.07917	0.398163	10.245	1.24652e-24	7.69257e-22
Psmb10	4.04691	1.27229	3.18082	0.0014686	0.0208546
Btbd35f24	-5.34881	2.42791	-2.20305	0.027591	NA
Tmem217	-5.34437	2.50185	-2.13617	0.0326657	NA
Krt90	4.03489	0.70877	5.69281	1.24963e-08	8.42081e-07
Ttc21a	3.98299	1.06537	3.73861	0.000185037	0.00398921
Dnajc6	3.97608	1.16876	3.40197	0.000669023	0.0113558
Col23a1	3.91618	0.873498	4.48333	7.34869e-06	0.000249065
Gm49383	-5.23396	2.02991	-2.57843	0.00992516	0.0856758
Slamf8	-5.21916	2.34349	-2.22709	0.0259414	0.163096
Slc24a5	-5.21908	2.60722	-2.00178	0.0453086	NA
E130208F15Rik	3.86747	1.18878	3.25332	0.00114067	0.0173276
Kcng1	-5.18817	1.86815	-2.77717	0.00548348	NA
Gm49394	-5.18436	2.31079	-2.24355	0.0248615	NA
Sncg	3.85872	1.18228	3.26379	0.00109934	0.0168206
Ecscr	3.82582	1.25886	3.03911	0.0023728	0.029833
Amigo2	3.8181	1.09846	3.47586	0.000509223	0.00916415
Tspyl5	3.797	1.28303	2.9594	0.00308238	0.0362327
Ubxn11	3.7607	1.15002	3.27012	0.00107504	0.0165341
Gm3404	-5.03075	2.50531	-2.00804	0.0446395	NA
F12	-5.0057	2.38545	-2.09843	0.0358671	NA
Tmem125	3.71517	1.10377	3.36588	0.000763001	0.0125565
Dennd3	3.71516	1.10869	3.35095	0.000805358	0.0131079
Spock2	3.68359	0.943207	3.90538	9.40762e-05	0.00225198
Tssk2	-4.90917	2.24221	-2.18944	0.0285652	NA
Tmem240	3.64283	1.06882	3.40826	0.000653788	0.0111558
Gbp7	3.61653	1.07011	3.37959	0.00072595	0.0120469
Syt5	3.61381	1.20169	3.00728	0.00263595	0.0321855
Cspg5	3.60298	1.12942	3.19011	0.00142218	0.0205301
Ankrd22	3.56919	1.09649	3.25512	0.00113343	0.0172531
Niban1	3.55199	1.11576	3.18347	0.00145523	0.0207643
Mtfp1	-4.84373	2.25452	-2.14845	0.0316776	NA
Adam1a	3.54891	1.13818	3.11806	0.00182048	0.0246464
Fdx2	3.53785	1.11673	3.16804	0.00153468	0.0215452
Foxq1	3.49874	1.04632	3.34387	0.000826194	0.0134175
Tnn	3.49345	1.13345	3.08215	0.00205514	0.0270806
Wnt10b	3.43269	1.05546	3.25231	0.0011447	0.0173711
Angptl7	3.43009	0.397687	8.62511	6.40294e-18	1.63507e-15
Zpbp	-4.68008	2.04545	-2.28804	0.0221353	NA
Penk	3.40751	1.02812	3.3143	0.000918717	0.0145349
Rasl11a	3.37031	0.569505	5.91795	3.25976e-09	2.45078e-07
Adgre4	-4.66224	2.3751	-1.96297	0.0496497	NA
Slc22a14	-4.65931	2.11755	-2.20033	0.0277831	NA
H2ac12	-4.65755	1.88305	-2.47341	0.0133832	0.105716
Smc1b	-4.65137	1.7651	-2.63519	0.00840894	NA
Fam71a	3.33997	0.78459	4.25697	2.0722e-05	0.00060775
Fam222a	3.32434	1.04384	3.18471	0.00144901	0.0207643
Siah3	-4.58706	2.08839	-2.19646	0.028059	NA
Rab39b	-4.57637	2.30462	-1.98574	0.0470623	NA
Gpr183	3.30148	1.10627	2.98433	0.00284202	0.0340835
Gdnf	3.29277	0.926532	3.55386	0.000379615	0.00718318
Klf15	3.28865	0.494379	6.65208	2.88972e-11	2.89187e-09
Nim1k	3.28384	1.03165	3.1831	0.00145709	0.0207674
Sfmbt2	3.26937	1.12214	2.9135	0.00357398	0.0409074
Cyp2b10	3.24879	0.68704	4.72869	2.25978e-06	8.99721e-05
Slc23a3	3.23696	0.978322	3.30868	0.000937361	0.0147851
Elovl7	3.18963	0.711268	4.48443	7.31108e-06	0.000248359
Bace2	3.18623	0.92451	3.4464	0.000568111	0.00998137
Alox5ap	3.13268	1.04142	3.00807	0.00262909	0.0321548
Bmf	3.1314	0.827803	3.78278	0.000155086	0.0034541
Tmem184a	3.12296	0.414427	7.53562	4.86038e-14	7.27142e-12
Psma8	-4.4401	2.25909	-1.96543	0.0493639	NA
Hmgcs2	3.12112	1.10228	2.8315	0.00463298	0.04976
Ceacam19	3.02491	0.922004	3.2808	0.00103513	0.0160201
Slc25a18	3.01759	1.06103	2.84402	0.00445489	0.048373
Tent5b	3.00805	0.588433	5.11197	3.18822e-07	1.58992e-05
Coch	2.97251	0.775159	3.8347	0.000125716	0.00290027
Tsc22d3	2.96896	0.920423	3.22564	0.00125689	0.0186345
Dlk1	2.96487	0.444242	6.67399	2.48945e-11	2.53467e-09
Rpl9-ps6	2.93738	0.860476	3.41366	0.000640958	0.0109748
Sox8	2.92844	0.770915	3.79865	0.000145485	0.00328974
Syt4	-4.33341	2.16373	-2.00275	0.0452046	NA
Fgf18	2.8837	0.553337	5.21147	1.87352e-07	9.83995e-06
Fam13a	2.87744	0.596055	4.82747	1.38278e-06	5.78542e-05
Nudt16	2.82061	0.987335	2.85679	0.00427946	0.0469157
Arl4d	2.8175	0.784547	3.59124	0.000329107	0.00645616
Rnf223	2.80842	0.786684	3.56995	0.00035705	0.00684123
Cldn3	2.76946	0.753696	3.67451	0.000238311	0.00490907
Tnnt2	2.75438	0.367151	7.50202	6.28412e-14	9.30741e-12
Cdkn1c	2.74102	0.345681	7.92935	2.20292e-15	3.97895e-13
Gpnmb	2.71336	0.64455	4.2097	2.55707e-05	0.000722764
Zfp781	-4.25902	1.93897	-2.19654	0.0280532	NA
Serpina3n	2.70141	0.531523	5.08239	3.72711e-07	1.80399e-05
Glul	2.69989	0.915466	2.9492	0.00318596	0.0371261
Csl	-4.25085	2.12638	-1.9991	0.0455977	NA
Lrrn4cl	2.66925	0.897426	2.97434	0.00293615	0.0350139
1700086D15Rik	2.65227	0.934891	2.83698	0.00455424	0.0491281
Mip	-4.24292	1.71507	-2.47391	0.0133644	NA
Gm12394	2.63647	0.895585	2.94385	0.00324158	0.0377108
Eva1c	2.62984	0.762168	3.45048	0.000559601	0.00986696
Ace	2.58818	0.900748	2.87336	0.00406126	0.0452266
Cmya5	2.55705	0.816296	3.1325	0.00173325	0.0237916
Ecel1	-4.16491	2.12498	-1.95997	0.0499988	NA
Chn1	-4.16239	1.55266	-2.68082	0.00734428	NA
Noxred1	-4.159	1.58374	-2.62606	0.00863797	0.0773501
Gfra2	2.52803	0.524328	4.82147	1.42503e-06	5.94538e-05
Ccno	2.49894	0.59043	4.23241	2.31204e-05	0.000666218
Nr1h5	-4.1084	1.46334	-2.80755	0.00499202	0.0526991
Scarf2	2.49847	0.462656	5.40028	6.65382e-08	3.79038e-06
Vmn2r9	-4.06835	1.56824	-2.59421	0.00948098	0.0829432
Foxl1	-4.06811	1.83564	-2.21618	0.0266793	NA
Jchain	-4.06492	1.62473	-2.50191	0.0123526	0.0993017
Nog	2.49674	0.450063	5.54753	2.89735e-08	1.74852e-06
Wnt11	2.49543	0.534278	4.67066	3.00232e-06	0.000116103
Fam13c	2.49422	0.587537	4.2452	2.18395e-05	0.000635491
Selenbp1	2.45224	0.630652	3.88842	0.000100898	0.00239104
Bbox1	2.40159	0.67316	3.56763	0.00036022	0.00689304
Crip3	-3.96413	1.80821	-2.1923	0.0283578	0.171782
BC024063	-3.95553	1.40832	-2.80869	0.00497439	0.0526422
Nr2f1	-3.95199	1.69773	-2.3278	0.0199225	0.137627
Rbpjl	2.40061	0.391149	6.13731	8.39287e-10	6.90594e-08
Krt6a	2.35098	0.391227	6.00925	1.86388e-09	1.43036e-07
Cxcl1	2.31257	0.658893	3.50978	0.000448474	0.00824113
Gprin3	2.31157	0.542241	4.26299	2.01709e-05	0.000593938
Axl	2.30861	0.392218	5.88603	3.95575e-09	2.92226e-07
Plscr4	2.30001	0.69278	3.31997	0.000900272	0.0143221
Rnf227	2.29543	0.291912	7.86343	3.73752e-15	6.50508e-13
Trnp1	2.27085	0.792446	2.86562	0.00416189	0.0459686
Olfr1313	-3.8342	1.56564	-2.44896	0.0143268	0.110633
Gm49358	2.26778	0.698019	3.24888	0.00115859	0.0174922
Vmn1r24	-3.80881	1.43507	-2.65409	0.00795223	0.072704
Calr3	2.26019	0.55247	4.09106	4.29401e-05	0.00113569
Ppargc1b	2.25824	0.704383	3.20599	0.001346	0.0196527
Ccdc17	2.25051	0.718116	3.13391	0.00172494	0.0236996
Olfr390	-3.78121	1.41374	-2.67462	0.00748148	0.0698973
Gata6	2.24798	0.790296	2.84448	0.00444836	0.048373
Rbm38	2.24127	0.419698	5.3402	9.28445e-08	5.17111e-06
Olfr456	-3.7712	1.35126	-2.79089	0.00525637	NA
Galnt15	2.23565	0.527081	4.24156	2.21969e-05	0.000643362
Tspan8	2.23118	0.722776	3.08695	0.00202218	0.0267177
Ptpru	2.21699	0.39197	5.65602	1.54924e-08	1.01877e-06
Nrg2	2.21154	0.778306	2.84147	0.00449058	0.0485829
Hmox1	2.21012	0.328844	6.72087	1.80644e-11	1.89753e-09
Pdk4	2.19821	0.682552	3.22057	0.00127936	0.0188919
Traf1	2.18779	0.763463	2.86561	0.00416204	0.0459686
Akap12	2.17875	0.370714	5.87717	4.17343e-09	3.03003e-07
Ubxn8	2.13389	0.546486	3.90475	9.43227e-05	0.00225325
Aldh1b1	-3.65359	1.64302	-2.2237	0.0261688	0.163954
Olfr837	-3.65309	1.59031	-2.2971	0.0216133	0.145374
H3c10	-3.64782	1.46083	-2.49708	0.0125219	0.100467
AI854703	-3.63075	1.69637	-2.1403	0.0323307	0.186759
Fap	-3.63004	1.39352	-2.60495	0.00918864	0.0808732
Serpinb10	2.1124	0.474822	4.44882	8.63442e-06	0.000288028
Gm49337	-3.61166	1.6161	-2.23479	0.0254309	0.16124
Lifr	2.09118	0.324393	6.44645	1.14503e-10	1.05994e-08
Tmem119	-3.60794	1.39759	-2.58155	0.00983577	0.0852414
Csrnp2	2.07533	0.42369	4.89822	9.67092e-07	4.20047e-05
Orai3	2.07318	0.651128	3.18399	0.00145262	0.0207643
Nptx2	2.0712	0.63806	3.24609	0.00117002	0.017611
Zfp982	-3.58794	1.68594	-2.12815	0.0333245	NA
Jade2	2.0618	0.39131	5.26896	1.37198e-07	7.33587e-06
Myo3b	-3.58604	1.70718	-2.10056	0.0356793	0.197557
Slc6a19	-3.58549	1.42677	-2.51301	0.0119706	0.0971449
Myh13	-3.55424	1.72036	-2.06598	0.0388303	0.207999
Zbtb16	2.0529	0.340444	6.03007	1.6389e-09	1.27088e-07
Aspn	2.05139	0.536148	3.82617	0.000130155	0.00298687
Wfdc3	2.03346	0.481442	4.22368	2.40343e-05	0.000689868
Unc5b	2.03319	0.351954	5.77685	7.61129e-09	5.26779e-07
Arg1	2.02826	0.437254	4.63863	3.50724e-06	0.000130517
Ccl27a	2.02651	0.394485	5.1371	2.79011e-07	1.43487e-05
Map1b	2.01247	0.363784	5.53204	3.16522e-08	1.88273e-06
Ngef	2.00064	0.427281	4.68225	2.83741e-06	0.000110978
Dbp	1.98927	0.524982	3.78922	0.000151122	0.00338107
Ccl2	1.9594	0.52402	3.73917	0.00018463	0.00398622
Spry1	1.95082	0.36245	5.38233	7.35286e-08	4.14081e-06
Adamtsl4	1.95081	0.289266	6.74401	1.5407e-11	1.62996e-09
Lsmem1	1.94328	0.541247	3.59038	0.000330191	0.00646032
Sh2d5	-3.42568	1.68944	-2.0277	0.0425908	0.219719
Mmp2	1.93807	0.339752	5.70437	1.16773e-08	8.00705e-07
Med31	1.92067	0.618407	3.10584	0.00189742	0.0254553
Nfe2l3	1.91651	0.472316	4.05768	4.95626e-05	0.00129492
Arhgef38	-3.405	1.68366	-2.02238	0.0431373	0.220818
Pramel5	-3.40443	1.65168	-2.06119	0.0392849	0.209476
Mafa	1.91405	0.554555	3.45151	0.000557453	0.0098408
Fxyd6	1.90962	0.353705	5.39891	6.70476e-08	3.80476e-06
Mamdc4	1.90926	0.58713	3.25186	0.00114654	0.0173734
Gm13695	-3.37829	1.45942	-2.31482	0.0206227	0.141017
Htr3b	-3.3734	1.69503	-1.99017	0.0465727	NA
Tnfrsf11b	1.89741	0.462775	4.10007	4.13021e-05	0.00109628
Papss2	1.897	0.43132	4.39813	1.09189e-05	0.000353102
Mkrn3	-3.35312	1.68535	-1.98957	0.0466384	NA
Gm13305	1.89538	0.305736	6.1994	5.66782e-10	4.85237e-08
Ednra	1.89458	0.34517	5.48884	4.04591e-08	2.36854e-06
Rnase6	-3.33295	1.52334	-2.18792	0.0286755	0.17314
Rasd1	1.88868	0.273646	6.9019	5.13128e-12	5.68188e-10
Ablim3	1.88598	0.334956	5.63052	1.79668e-08	1.14209e-06
Dab2	1.88054	0.25496	7.37583	1.63322e-13	2.17924e-11
Pstpip2	1.85545	0.608485	3.04929	0.00229384	0.0291373
Tdrd9	-3.27902	1.45478	-2.25396	0.0241984	0.156068
Vmn1r65	-3.2785	1.2816	-2.55812	0.010524	0.0888007
Dnah11	-3.27837	1.24091	-2.64192	0.00824377	0.0749531
A130010J15Rik	1.8425	0.558432	3.29942	0.000968864	0.0152162
Socs3	1.84222	0.246718	7.4669	8.21086e-14	1.16934e-11
Cacna1i	-3.25517	1.21775	-2.67311	0.00751513	0.0700923
Has1	1.83802	0.537682	3.41842	0.00062986	0.0108147
Ralgps1	1.83652	0.58637	3.13202	0.00173608	0.0238052
Prodh	1.81663	0.48769	3.72496	0.000195343	0.00417052
Atp8b1	1.81661	0.454581	3.99622	6.43624e-05	0.00161326
Tmem200b	1.81617	0.60511	3.00139	0.00268747	0.0326799
Hcls1	-3.21779	1.30174	-2.47192	0.013439	0.106003
Parpbp	-3.20184	1.15574	-2.77038	0.00559914	0.0571923
Prune2	1.81522	0.553534	3.27933	0.00104055	0.0160705
Hspa1a	1.81142	0.234782	7.71534	1.20659e-14	1.98565e-12
Tppp3	1.81104	0.546473	3.31406	0.000919534	0.0145349
Thsd1	1.80166	0.260115	6.92642	4.31619e-12	4.87993e-10
Hspa1b	1.80162	0.290983	6.19149	5.95997e-10	5.07316e-08
Gpr45	-3.15123	1.32057	-2.38626	0.0170205	0.123877
Slc7a8	1.80129	0.484452	3.71821	0.000200639	0.00427578
Rnf112	-3.14079	1.43222	-2.19295	0.028311	0.171601
Pls1	-3.13706	1.31349	-2.38834	0.0169247	0.123484
Phf21b	-3.12172	1.51322	-2.06296	0.0391161	0.209008
Nlrp3	-3.11975	1.40485	-2.22071	0.0263707	0.16473
Tekt2	1.79933	0.321838	5.59081	2.26017e-08	1.39481e-06
Nkain2	-3.10578	1.36226	-2.27988	0.022615	0.149732
C130074G19Rik	1.79001	0.559084	3.20168	0.00136627	0.019878
Hspa2	1.77942	0.218018	8.1618	3.30057e-16	6.88518e-14
Arc	1.77648	0.319397	5.56199	2.66714e-08	1.63236e-06
Emilin3	1.7746	0.524146	3.38569	0.000710002	0.0118555
Olfr1426	-3.06434	1.44428	-2.12171	0.0338623	0.191897
Ret	1.77047	0.445171	3.97705	6.97743e-05	0.00172685
Tmem266	-3.05172	1.49155	-2.046	0.0407561	0.214557
Col6a6	-3.04298	1.44779	-2.10181	0.0355703	0.197242
Hspb8	1.76249	0.290332	6.07059	1.27441e-09	1.0148e-07
Ulbp1	-3.02981	1.07542	-2.81734	0.0048423	0.0514855
Rtn2	1.76203	0.523314	3.36706	0.000759734	0.0125166
Vmn1r79	-3.02008	1.43456	-2.10523	0.0352715	0.196246
Nbl1	1.75946	0.361355	4.86906	1.12128e-06	4.81372e-05
Apol9a	-3.00124	1.15018	-2.60936	0.00907108	0.0801144
Txnip	1.75839	0.389114	4.51896	6.21435e-06	0.000217591
Plat	1.75766	0.296934	5.91935	3.23226e-09	2.4425e-07
Cfap69	-2.96931	1.21842	-2.43702	0.0148087	0.112941
Angptl2	1.75541	0.401637	4.37063	1.23886e-05	0.000396302
Plekho2	1.75418	0.432316	4.05763	4.95725e-05	0.00129492
Ndrg1	1.74456	0.30924	5.64145	1.68621e-08	1.08585e-06
Gas7	1.74417	0.360075	4.84391	1.27307e-06	5.41825e-05
Aebp1	1.73781	0.340424	5.10483	3.31097e-07	1.64009e-05
Olfr1264	-2.9415	1.36307	-2.158	0.0309279	NA
Rgs8	-2.93154	1.38554	-2.11581	0.0343606	0.193577
Stard8	-2.92501	1.33268	-2.19484	0.0281754	0.171167
Epas1	1.73759	0.439017	3.95791	7.5609e-05	0.00185112
Spn	-2.90173	1.35983	-2.13389	0.0328515	0.188045
Dusp4	1.73191	0.294261	5.88561	3.9658e-09	2.92226e-07
Ier5l	1.73186	0.250934	6.90164	5.14059e-12	5.68188e-10
Rdh10	1.73136	0.388828	4.45276	8.47738e-06	0.000284069
Sh3tc1	-2.88528	1.07346	-2.68785	0.00719145	0.0681683
Olfr1477	-2.88434	1.30486	-2.21046	0.0270735	0.167008
Dgat2	1.72753	0.372331	4.63977	3.48795e-06	0.000130126
Prlr	1.72429	0.391533	4.40396	1.06293e-05	0.000345956
Anxa8	1.7117	0.28049	6.10254	1.04394e-09	8.49546e-08
Gm28308	-2.84744	1.29382	-2.20079	0.0277507	0.169429
Tlcd1	1.71111	0.343341	4.98371	6.23751e-07	2.80802e-05
Serpina3g	1.70565	0.463484	3.68007	0.000233172	0.00482333
Mgat4a	1.69348	0.38942	4.34874	1.36923e-05	0.000432401
Vinac1	-2.82215	1.01786	-2.77262	0.00556068	0.0568387
Fbxo32	1.68969	0.4384	3.85423	0.000116095	0.00270785
Sun2	1.68887	0.336005	5.02634	4.99929e-07	2.31389e-05
Socs1	1.68066	0.420866	3.99334	6.51489e-05	0.00162993
Map3k6	1.67989	0.503167	3.33863	0.000841932	0.0136432
Sh3d21	1.67779	0.268819	6.24132	4.33884e-10	3.80252e-08
Lgals3	1.6752	0.259081	6.46593	1.00681e-10	9.37853e-09
Kcnk2	1.67201	0.412948	4.04897	5.14433e-05	0.00133437
Maff	1.66995	0.198091	8.43023	3.44985e-17	8.11043e-15
Chrdl2	-2.78172	1.27058	-2.18933	0.0285729	0.172802
Ctsl	1.66401	0.301711	5.51525	3.4828e-08	2.06335e-06
Tnf	-2.78055	1.16946	-2.37763	0.0174241	0.126016
Mtcl1	-2.77789	1.05826	-2.62495	0.0086662	0.0774623
Adgrf5	-2.77681	1.2101	-2.2947	0.0217503	0.145832
Pkd1	1.65956	0.301858	5.49781	3.84527e-08	2.26001e-06
Kcnma1	1.65042	0.438925	3.76014	0.000169818	0.00373726
Hs6st2	-2.75888	1.38245	-1.99564	0.0459731	0.230149
Cd68	1.64686	0.508425	3.23914	0.00119892	0.0179547
Tef	1.64185	0.352423	4.65875	3.18141e-06	0.000122389
Col8a2	1.64181	0.280929	5.84422	5.0894e-09	3.64151e-07
Cadm3	1.64053	0.463065	3.54276	0.000395965	0.00744244
Sertad1	1.63847	0.278694	5.8791	4.12503e-09	3.02455e-07
Htra1	1.63807	0.35807	4.57472	4.76846e-06	0.000170182
Ccdc38	-2.72443	1.18755	-2.29417	0.0217806	0.14597
Cdkn3	-2.72417	1.10889	-2.45666	0.0140236	0.109047
Olfr893	-2.72116	1.15429	-2.35744	0.0184015	0.130654
Rnd1	1.63554	0.443515	3.68768	0.000226312	0.00470773
Oip5	-2.68981	1.11472	-2.413	0.0158218	0.118388
Rab11fip4	1.62524	0.243539	6.67345	2.49857e-11	2.53467e-09
Cacnb1	1.61944	0.395924	4.09028	4.30849e-05	0.00113749
Msln	-2.67971	1.24877	-2.14587	0.031883	NA
Olfr1415	-2.6768	1.27845	-2.09378	0.0362796	0.199834
Cdkn1a	1.61523	0.286152	5.64467	1.65495e-08	1.07037e-06
Postn	1.61205	0.264831	6.0871	1.14976e-09	9.25491e-08
Zfp296	1.60392	0.347968	4.6094	4.03836e-06	0.000147831
Tmem159	1.60344	0.477002	3.36149	0.000775218	0.0127292
Lef1	1.60265	0.472523	3.39169	0.000694625	0.0116303
Fam83a	-2.65067	0.950967	-2.78734	0.00531432	0.0551193
Dlx4	-2.6494	1.15945	-2.28505	0.0223101	0.148444
Olfr322	-2.64789	1.30274	-2.03256	0.0420968	0.218585
Peg10	1.59699	0.336886	4.74044	2.13253e-06	8.53647e-05
Pir	1.59589	0.394864	4.04164	5.30797e-05	0.0013625
Ctsf	1.59184	0.431387	3.69005	0.000224207	0.00468369
Espl1	-2.6299	0.999875	-2.63022	0.00853285	0.0767086
Ddah1	-2.62982	1.01968	-2.57907	0.00990675	0.085621
Ptpre	1.58873	0.370741	4.28527	1.82517e-05	0.00054833
Itpr2	1.58838	0.312859	5.07698	3.83487e-07	1.83813e-05
Gas2	-2.62079	1.06775	-2.45449	0.0141083	0.109517
Cotl1	1.5834	0.358507	4.41665	1.00241e-05	0.000329196
Eid2	-2.61659	1.23022	-2.12693	0.0334262	0.19056
Gabrg1	-2.60578	1.29987	-2.00464	0.0450011	0.226859
Camsap3	1.57881	0.236342	6.6802	2.38611e-11	2.47137e-09
Gimap9	-2.59636	1.16439	-2.22979	0.0257613	0.162521
Xylt1	1.57595	0.297419	5.29876	1.16593e-07	6.34877e-06
Id1	1.57224	0.279037	5.6345	1.75564e-08	1.12081e-06
Rtn4r	1.56083	0.408479	3.82109	0.000132864	0.00303212
Fchsd1	1.5575	0.354581	4.39249	1.12059e-05	0.000361592
Myom3	1.55255	0.402086	3.86123	0.000112816	0.00263551
Mblac2	1.55041	0.487922	3.17757	0.00148514	0.020989
Olfr160	-2.55631	1.08908	-2.34722	0.0189138	0.133127
Lmo7	1.5488	0.302624	5.11792	3.08925e-07	1.54577e-05
Nuak1	1.54407	0.416782	3.70474	0.000211607	0.00447091
Emilin1	-2.54789	1.26511	-2.01397	0.0440125	0.223512
Krt80	1.53807	0.311939	4.93069	8.19401e-07	3.57998e-05
Ccdc3	1.50369	0.276728	5.43383	5.51575e-08	3.16642e-06
Gm13306	1.49537	0.415591	3.59818	0.000320453	0.00633675
Spink5	1.49265	0.424744	3.51424	0.000441015	0.00813434
Tent5c	1.49104	0.22341	6.67399	2.48937e-11	2.53467e-09
Tob1	1.48816	0.290117	5.1295	2.90518e-07	1.48729e-05
H2bc22	-2.51749	1.13796	-2.21228	0.0269473	0.16672
Chat	1.48059	0.248193	5.96546	2.43946e-09	1.85286e-07
Adcy5	-2.51231	1.11929	-2.24456	0.0247963	0.158438
Mylip	1.47814	0.294221	5.0239	5.06337e-07	2.32899e-05
Plk3	1.4743	0.273698	5.38658	7.18098e-08	4.05945e-06
Col5a2	1.46743	0.259472	5.65543	1.55453e-08	1.01877e-06
Chka	1.46704	0.315559	4.64903	3.33503e-06	0.00012633
Ecm1	1.46409	0.260502	5.62025	1.90686e-08	1.20695e-06
Mitf	1.46204	0.268857	5.43798	5.3887e-08	3.10553e-06
Hspb1	1.46108	0.299843	4.87281	1.10024e-06	4.73712e-05
Tbc1d2	1.45932	0.314312	4.64291	3.43528e-06	0.000128901
Rnf19b	1.45303	0.292628	4.96545	6.85412e-07	3.03034e-05
Mtus1	1.45067	0.340555	4.25972	2.04685e-05	0.000601505
Dusp5	1.44751	0.360604	4.01414	5.96634e-05	0.00150798
Uap1l1	1.44144	0.466403	3.09056	0.00199782	0.0264903
Il6ra	1.4312	0.47212	3.03144	0.00243392	0.0304577
Stk39	1.42881	0.412764	3.46157	0.000537041	0.00958347
Abca1	1.42503	0.361923	3.93737	8.23795e-05	0.0020002
Kcna2	-2.3733	1.11719	-2.12435	0.0336407	0.191341
Sacs	-2.36521	1.14862	-2.05917	0.039478	0.210176
Kif21a	1.42051	0.241664	5.87801	4.15227e-09	3.02952e-07
Klf2	1.41977	0.373429	3.80199	0.00014354	0.00325073
Tmtc1	1.41967	0.300977	4.71689	2.39481e-06	9.48385e-05
Plod2	-2.35414	0.912807	-2.57901	0.00990847	0.085621
Mob3c	1.41547	0.354153	3.99677	6.42117e-05	0.00161326
Olfr12	-2.33867	0.922863	-2.53415	0.011272	0.0934246
Rab6b	-2.33627	0.837731	-2.7888	0.00529029	0.0549086
Fign	-2.33144	1.10754	-2.10506	0.0352863	0.196254
Klf4	1.41537	0.249865	5.66453	1.47426e-08	9.83571e-07
Pidd1	-2.32415	1.10423	-2.10477	0.0353115	0.196292
Tmc6	1.40215	0.340145	4.12221	3.75249e-05	0.00101235
Plekhs1	-2.31469	1.04411	-2.2169	0.0266297	0.165704
Dapk1	1.39997	0.407609	3.43458	0.000593476	0.0103312
Hcn2	-2.3097	1.13308	-2.03842	0.0415078	0.216851
Aldh3a1	1.39726	0.287494	4.86013	1.1731e-06	5.00713e-05
Bmp2	1.38713	0.290655	4.77245	1.82e-06	7.42589e-05
Il31ra	1.38361	0.271207	5.10167	3.36665e-07	1.66212e-05
Sv2a	-2.29573	0.870438	-2.63744	0.00835337	0.0755784
Cyp2j6	1.38108	0.478764	2.88469	0.00391801	0.0438999
Rap1gap	1.37767	0.384647	3.58165	0.000341425	0.0065793
Zbed3	-2.28408	0.972312	-2.34912	0.0188177	0.132845
Pcbp3	1.37592	0.312419	4.40407	1.06239e-05	0.000345956
Prickle2	1.37424	0.304991	4.50583	6.61147e-06	0.000228791
Sult5a1	1.371	0.30944	4.43057	9.3985e-06	0.000310717
Klf3	1.37062	0.210639	6.50695	7.66915e-11	7.1891e-09
Cecr2	1.36335	0.386667	3.5259	0.000422044	0.00787266
Rufy4	1.35888	0.312569	4.34744	1.37734e-05	0.000434037
Pdzrn4	1.35611	0.387893	3.49609	0.000472121	0.00859467
Slc39a8	1.35459	0.232334	5.83039	5.52991e-09	3.88168e-07
Zfp467	1.35244	0.380507	3.55431	0.00037897	0.00718318
Tchh	1.3499	0.263551	5.12199	3.02321e-07	1.51786e-05
Mkx	-2.26086	0.970167	-2.33038	0.019786	0.136875
Adamts20	-2.25827	1.03798	-2.17564	0.0295823	0.176749
Rtkn2	-2.25009	1.03636	-2.17115	0.0299195	0.177824
Nabp1	1.34812	0.303487	4.4421	8.90837e-06	0.000296499
Dusp1	1.33838	0.278903	4.79874	1.5967e-06	6.56908e-05
Rspo1	-2.24511	0.835988	-2.68557	0.00724057	0.0684366
Slc1a7	-2.24371	0.993764	-2.25779	0.023959	0.155196
Coq8a	1.33642	0.354331	3.77167	0.000162161	0.00359009
L1cam	1.33552	0.308702	4.32626	1.51662e-05	0.000471905
Sirt1	1.33491	0.255956	5.21538	1.83438e-07	9.66871e-06
Stk10	1.33209	0.392408	3.39467	0.000687123	0.0115965
Tmeff2	-2.22563	1.04528	-2.12922	0.0332359	0.189694
Zfp599	-2.21752	1.02348	-2.16665	0.0302615	0.178852
Bicdl1	1.33185	0.351578	3.78822	0.000151729	0.00338952
Dst	1.32938	0.310443	4.28222	1.85036e-05	0.000553652
Tap2	1.32868	0.387413	3.42963	0.000604407	0.0104837
Hexim2	-2.20433	0.858094	-2.56887	0.0102032	0.0872511
Ovol2	1.32845	0.450143	2.95118	0.00316566	0.0369768
Rorc	1.32459	0.434233	3.05041	0.00228532	0.029104
Vmn2r30	-2.19003	1.01332	-2.16124	0.0306769	0.180157
Fzd5	1.31906	0.252772	5.21837	1.80505e-07	9.54806e-06
Rbbp6	1.31842	0.34397	3.83295	0.000126616	0.0029165
Ppp1r10	1.30983	0.279592	4.68478	2.80257e-06	0.000110103
Rtp3	-2.18441	0.907862	-2.4061	0.0161237	0.119543
Spsb1	1.3072	0.417885	3.12812	0.00175928	0.0239933
Rps2	-2.17773	1.0732	-2.02919	0.0424389	0.219164
Plpp1	1.30677	0.411627	3.17463	0.00150026	0.0211825
Trim50	-2.16857	1.09353	-1.9831	0.0473567	0.235132
Aldh6a1	1.30085	0.342512	3.79797	0.000145885	0.00329375
Usp43	1.29991	0.459309	2.83013	0.0046529	0.0498655
Bcl2l11	1.29914	0.409974	3.16882	0.00153057	0.0215348
Gadl1	-2.14714	0.760324	-2.82398	0.00474311	0.0505397
Kank1	1.29754	0.301448	4.30437	1.67463e-05	0.000512456
Amotl2	1.29729	0.301959	4.29624	1.73718e-05	0.00052853
Ptprj	1.29704	0.360184	3.60104	0.000316949	0.00630113
Cdh13	1.27836	0.311208	4.10774	3.99553e-05	0.00106435
Arrdc3	1.27721	0.377937	3.37944	0.000726346	0.0120469
Aff3	1.26945	0.308654	4.11285	3.90811e-05	0.00104466
Clec2h	-2.09966	1.0237	-2.05104	0.0402631	0.212901
Actn2	-2.09775	1.0586	-1.98162	0.0475216	0.235714
Bglap3	-2.08814	0.874229	-2.38856	0.0169147	0.123472
Slc35f2	-2.08813	0.788352	-2.64873	0.00807939	0.0736847
Jph3	-2.08523	0.976677	-2.13502	0.0327593	0.187915
Bbc3	1.26143	0.340649	3.70302	0.000213044	0.00448847
Fads2	-2.07615	0.833196	-2.49179	0.0127101	0.101701
Piwil1	-2.06927	0.882888	-2.34376	0.0190907	0.133756
Tmem28	-2.06221	0.915362	-2.25289	0.0242658	0.156329
BC025920	-2.06142	0.930733	-2.21483	0.0267716	0.166063
Slc25a38	1.25865	0.311747	4.03741	5.40449e-05	0.00138488
Angpt2	-2.05748	0.839633	-2.45045	0.0142676	0.110291
Lsm5	-2.05744	0.748555	-2.74854	0.00598608	0.0599053
Akt3	1.25784	0.375329	3.35129	0.000804363	0.0131061
Cd109	1.2568	0.252602	4.97542	6.5106e-07	2.90447e-05
Ltbp2	1.25407	0.251693	4.98256	6.27489e-07	2.81628e-05
Fstl3	1.25182	0.312358	4.00765	6.13253e-05	0.00154734
Plpp3	1.24011	0.328505	3.77501	0.000160001	0.00355288
Zfp787	1.23626	0.352681	3.50533	0.00045605	0.0083596
Epop	1.22991	0.322495	3.81375	0.000136876	0.0031141
Cacna1g	-2.03337	0.975325	-2.08481	0.0370863	0.202988
Camk2d	1.22845	0.405572	3.02894	0.00245413	0.0305205
Zbtb38	1.21874	0.330384	3.68887	0.000225256	0.00469235
Phykpl	1.21839	0.292946	4.15908	3.19532e-05	0.000879462
Tspan32	-2.02651	1.00565	-2.01512	0.043892	0.223166
Rnf39	1.21452	0.353327	3.43737	0.000587389	0.0102471
Chek1	-2.01756	0.758738	-2.65911	0.00783485	0.072031
Cpxm1	-1.99977	0.919305	-2.1753	0.0296074	0.176749
Irx1	1.21446	0.215498	5.63561	1.74435e-08	1.11842e-06
Odc1	1.21422	0.275863	4.40152	1.07495e-05	0.000348384
Pcf11	1.21374	0.277476	4.3742	1.21876e-05	0.000391563
Plekhn1	1.21058	0.25856	4.68198	2.84111e-06	0.000110978
Ica1l	-1.96896	0.946054	-2.08123	0.0374125	0.204112
Fam124a	-1.9654	0.76189	-2.57964	0.00989045	0.0855651
Ppfibp2	1.20829	0.268364	4.50243	6.71799e-06	0.000231935
Ppl	1.20525	0.261257	4.61329	3.9635e-06	0.000146028
Ptk2b	1.19886	0.366533	3.27081	0.0010724	0.0165251
Tyro3	1.189	0.328594	3.61845	0.000296368	0.00591578
Cenps	-1.95379	0.762363	-2.5628	0.0103831	0.0881787
Caprin2	1.18783	0.319699	3.71546	0.000202836	0.0043102
Mepce	1.18456	0.296422	3.99618	6.43735e-05	0.00161326
Cables1	1.17903	0.261311	4.512	6.42197e-06	0.000223802
Rgs17	-1.94478	0.859461	-2.26279	0.0236487	0.154149
Atg14	1.17749	0.368287	3.1972	0.0013877	0.0201502
Zbtb10	1.17322	0.274099	4.28026	1.86677e-05	0.000556311
Pdpn	-1.94282	0.920222	-2.11125	0.0347505	0.194884
Mvp	1.16156	0.374124	3.10476	0.00190436	0.0255253
Pink1	1.15662	0.328821	3.51748	0.000435665	0.0080658
Nrarp	1.15437	0.314407	3.67158	0.000241051	0.00495174
Bnip3	1.15413	0.389764	2.9611	0.00306547	0.0361199
Flrt3	1.15131	0.372763	3.08857	0.0020112	0.02662
Dram1	1.14988	0.39304	2.92559	0.00343799	0.0395957
Sgcd	1.14814	0.305134	3.76275	0.000168058	0.00370402
Ttc28	1.14747	0.381497	3.00781	0.00263137	0.0321562
Samd12	-1.90526	0.924284	-2.06133	0.0392712	0.209476
Calcoco1	1.14609	0.352735	3.24914	0.00115753	0.0174922
Apoe	1.1431	0.282383	4.04805	5.16464e-05	0.0013373
Hsp90aa1	1.14285	0.204243	5.59556	2.19914e-08	1.36282e-06
Bhmt2	-1.90168	0.699613	-2.71819	0.00656403	0.0640572
Tbc1d8	1.14098	0.229474	4.97214	6.62166e-07	2.93987e-05
Usp28	1.14037	0.329025	3.46592	0.000528413	0.00945208
Hba-a2	-1.89254	0.913564	-2.0716	0.0383028	0.206517
Pdk2	1.13973	0.381722	2.98576	0.00282878	0.0339798
Adcy1	1.13807	0.247235	4.60319	4.1607e-06	0.000151411
Smoc2	1.138	0.324063	3.51166	0.000445314	0.00819322
Gins1	-1.88866	0.852369	-2.21577	0.026707	0.165979
Mvd	-1.88823	0.692796	-2.72552	0.00642	0.0630232
Top1mt	1.13432	0.376739	3.0109	0.00260479	0.031925
Brd3os	-1.88102	0.933192	-2.01568	0.0438331	0.22302
Pcyt1b	-1.88068	0.836944	-2.24708	0.0246348	0.15795
Rims1	-1.87686	0.68709	-2.7316	0.00630269	0.0622743
Sema3e	1.13084	0.243154	4.65071	3.30798e-06	0.000125627
Prex2	-1.87441	0.698376	-2.68395	0.0072758	0.0686381
Cxcl12	1.12607	0.350296	3.21463	0.00130613	0.0191536
Steap3	-1.87311	0.766648	-2.44324	0.014556	0.111646
Msi1	-1.87161	0.690443	-2.71074	0.0067133	0.0649025
Krt75	1.12557	0.331814	3.39216	0.000693431	0.0116303
St3gal3	-1.86998	0.754256	-2.47923	0.0131666	0.104339
Aqp3	1.12005	0.328231	3.41238	0.000643983	0.0110139
Ccn1	1.11886	0.284866	3.92769	8.57669e-05	0.00207904
Caskin1	-1.86108	0.895326	-2.07866	0.0376485	0.205004
Ctsh	1.11858	0.389699	2.87036	0.00410006	0.045598
Wdr3	1.1167	0.339147	3.29268	0.000992377	0.0154717
Acadm	1.11539	0.287105	3.88497	0.000102344	0.00241372
Wdfy4	-1.83457	0.834996	-2.1971	0.0280131	0.170619
Slc25a45	-1.83341	0.687314	-2.66751	0.00764165	0.0709151
Baiap2	1.11459	0.293672	3.79534	0.000147442	0.00331376
Scaper	1.11178	0.255938	4.34395	1.39942e-05	0.00044006
Nkiras2	1.10999	0.323892	3.42703	0.000610232	0.0105463
Dio2	-1.82107	0.875984	-2.07888	0.037628	0.205
Nqo2	-1.81843	0.674725	-2.69507	0.00703741	0.067116
Zc2hc1a	1.10799	0.387438	2.85978	0.0042393	0.0465443
Hook2	1.10679	0.304074	3.63986	0.000272784	0.00552695
Lynx1	-1.80911	0.794854	-2.27602	0.0228446	0.150848
Gnb5	-1.80902	0.791061	-2.28683	0.022206	0.148017
Has3	-1.80355	0.658132	-2.74041	0.00613633	0.060929
Asb1	-1.79591	0.706581	-2.54169	0.0110319	0.0919495
Cntfr	1.10363	0.327636	3.36846	0.000755901	0.0124673
Wnk4	1.10267	0.281755	3.91359	9.09326e-05	0.00219349
Zzef1	1.10059	0.263666	4.1742	2.9904e-05	0.000827865
Parp8	1.09981	0.371469	2.9607	0.00306943	0.0361378
Sbsn	1.09946	0.306582	3.5862	0.000335531	0.00651894
Ptprk	1.09788	0.228111	4.81294	1.48728e-06	6.17032e-05
Ccdc9	1.0958	0.263196	4.16342	3.13517e-05	0.000864713
Adcy6	1.08487	0.358398	3.02699	0.00246999	0.0306647
Cnksr1	1.08353	0.259213	4.18008	2.91412e-05	0.00080826
Syt13	-1.76727	0.872619	-2.02524	0.0428425	0.220115
Pkia	-1.76474	0.78566	-2.24618	0.0246924	0.158046
Kctd12	1.08285	0.352428	3.07253	0.00212255	0.0276735
Bend6	-1.75673	0.642512	-2.73416	0.00625405	0.0618762
Ccdc27	-1.75227	0.625242	-2.80255	0.00507009	0.0532993
Selenop	1.07976	0.342704	3.15072	0.00162871	0.0226505
Thrsp	-1.74802	0.758352	-2.30503	0.0211651	0.143823
Dnajb9	1.07794	0.229166	4.70374	2.55439e-06	0.000100888
Flnb	1.07702	0.255268	4.21916	2.4521e-05	0.000701121
Kif4	-1.73893	0.650362	-2.67379	0.00749988	0.0699942
Pik3r1	1.07555	0.226647	4.7455	2.0799e-06	8.34835e-05
Foxo3	1.07488	0.287229	3.74223	0.000182397	0.00394952
Ttc7b	-1.73542	0.62824	-2.76235	0.0057387	0.0580177
Chst10	-1.73218	0.768394	-2.25429	0.0241782	0.156068
Dlx1	-1.73159	0.719685	-2.40604	0.0161263	0.119543
Nudt1	-1.73141	0.696098	-2.48731	0.0128715	0.102715
Nemp2	-1.72618	0.637625	-2.70721	0.00678521	0.0654491
Hexim1	1.06887	0.229566	4.65606	3.22325e-06	0.000123678
Itpr1	-1.72021	0.641577	-2.68121	0.00733556	0.0690675
Slc26a6	-1.71941	0.613261	-2.80372	0.00505167	0.053215
Ube2q2	1.06862	0.233656	4.57347	4.79714e-06	0.000170794
Rs1	-1.71309	0.77433	-2.21235	0.0269422	0.16672
Ripk1	1.0686	0.254347	4.20134	2.65345e-05	0.000744553
Cacna1c	1.06742	0.282989	3.77194	0.000161983	0.00359009
Pcgf5	1.06323	0.342066	3.10827	0.00188189	0.0252928
Rmi2	-1.7114	0.615322	-2.7813	0.00541414	0.0558808
Npl	-1.71084	0.664363	-2.57516	0.0100193	0.0862767
Bcorl1	1.06077	0.302042	3.51201	0.000444739	0.00819282
Vat1	1.0607	0.266202	3.98457	6.76036e-05	0.00167999
Tor1aip1	1.05555	0.253174	4.16926	3.05594e-05	0.000844433
Prkce	1.05049	0.289619	3.62714	0.000286583	0.00573592
Ybx2	-1.70213	0.855007	-1.99078	0.0465051	0.231956
Gadd45g	1.04968	0.270862	3.87534	0.000106478	0.00249138
Sfxn3	1.04833	0.291498	3.59635	0.000322719	0.00637305
Cxcl10	-1.69448	0.760041	-2.22947	0.025783	0.162568
Kynu	-1.69164	0.81657	-2.07164	0.0382988	0.206517
Atf3	1.04784	0.255643	4.09884	4.1522e-05	0.00110015
Thbs1	1.04404	0.327939	3.18366	0.00145428	0.0207643
Gm12258	-1.68348	0.811269	-2.07512	0.0379756	0.205652
Gask1b	-1.68129	0.608722	-2.762	0.00574478	0.0580396
Itgb4	1.04399	0.224468	4.65098	3.30369e-06	0.000125627
Mfap1b	1.0407	0.274597	3.78992	0.000150693	0.00337658
Cmtm8	1.04018	0.351156	2.96216	0.00305488	0.0360237
Fos	1.03922	0.25644	4.05249	5.06754e-05	0.00131907
Plxdc2	1.03651	0.255892	4.05058	5.10898e-05	0.00132753
Pttg1	-1.66886	0.618633	-2.69766	0.00698293	0.0667466
Dsn1	-1.66681	0.622505	-2.67759	0.0074154	0.0695564
2210017I01Rik	-1.6663	0.798784	-2.08605	0.0369745	0.202601
Olfr1209	-1.66616	0.756436	-2.20264	0.02762	0.168832
Vmn1r213	-1.66237	0.594094	-2.79815	0.00513961	0.0537211
Wnt5a	-1.66217	0.751677	-2.21128	0.0270163	0.166867
Iigp1	-1.66149	0.75279	-2.20711	0.0273061	0.167813
Saa4	-1.66009	0.771212	-2.15257	0.0313521	0.18271
Rab3d	1.03462	0.284111	3.64161	0.000270935	0.00549701
Sfn	1.03251	0.269984	3.82435	0.000131117	0.0030015
Iffo2	1.03026	0.279245	3.68945	0.000224742	0.00468824
Creld1	-1.64732	0.75099	-2.19354	0.0282687	0.171601
Plcd1	1.02981	0.312569	3.29468	0.000985345	0.0153782
Fam83d	1.02645	0.234888	4.36995	1.24274e-05	0.000396685
Ptpn3	1.02364	0.336718	3.04006	0.00236529	0.0297641
Ppp1r14b	1.02304	0.281161	3.63862	0.000274102	0.00554607
Col6a2	1.02177	0.289306	3.5318	0.000412737	0.0077272
Tm2d3	-1.63187	0.824559	-1.97908	0.0478067	0.236574
Pard3b	1.01546	0.326658	3.10865	0.00187945	0.0252829
Epc1	1.01488	0.250865	4.0455	5.22105e-05	0.00134485
Osbpl3	1.01366	0.313089	3.2376	0.00120539	0.0180201
Chek2	-1.61922	0.608852	-2.65947	0.00782642	0.072031
Dll1	1.01277	0.35078	2.8872	0.00388684	0.0437114
Ccdc116	-1.61008	0.724337	-2.22283	0.0262275	0.164183
Enpp1	1.01172	0.306732	3.29839	0.000972421	0.0152247
Cenpn	-1.59639	0.788614	-2.0243	0.0429394	0.220366
4930579G24Rik	-1.59567	0.725049	-2.20077	0.027752	0.169429
Chmp4c	1.00976	0.258202	3.91074	9.20125e-05	0.0022126
Ephx1	1.00962	0.217055	4.65145	3.29612e-06	0.000125627
Btnl9	-1.59292	0.781285	-2.03884	0.0414659	0.216708
Mfap2	-1.59264	0.766986	-2.07649	0.0378483	0.20556
Aig1	1.00661	0.327869	3.07017	0.00213938	0.02781
Klhl21	1.00583	0.239972	4.19144	2.77195e-05	0.000774631
Mxi1	1.00468	0.287095	3.49948	0.000466164	0.00850973
Hes1	1.00139	0.245673	4.07613	4.57923e-05	0.00120467
Pbxip1	1.0009	0.312392	3.204	0.00135533	0.0197577
Eif1	0.996467	0.196667	5.06677	4.04613e-07	1.93314e-05
Nxpe4	-1.57475	0.695973	-2.26266	0.0236567	0.154149
Ung	-1.57065	0.590646	-2.65921	0.00783248	0.072031
Il22ra1	0.989567	0.322169	3.07157	0.00212934	0.0277133
Rps23	0.98788	0.321784	3.07001	0.00214053	0.02781
Dlgap4	0.98642	0.2659	3.70974	0.000207475	0.00440245
Fosb	0.986103	0.227734	4.33007	1.4906e-05	0.000465767
Golim4	0.985627	0.238726	4.12869	3.64833e-05	0.00098785
Ovol1	0.985324	0.345788	2.84951	0.00437872	0.0478269
Kcnq2	-1.56567	0.716625	-2.18478	0.0289048	0.173886
Olfr1221	-1.56434	0.560723	-2.78986	0.0052731	0.0548069
Dlx2	-1.56314	0.577424	-2.70709	0.00678751	0.0654491
Phf1	0.983565	0.275998	3.56367	0.000365708	0.00696208
Galk1	-1.56228	0.649223	-2.40639	0.0161113	0.119543
	-1.55932	0.734975	-2.1216	0.0338712	0.191897
Gzf1	0.980639	0.297981	3.29094	0.000998515	0.01553
Mpp3	-1.55454	0.668344	-2.32596	0.0200208	0.137883
Ftl1	0.978581	0.214563	4.56081	5.09561e-06	0.000180553
Enc1	0.976989	0.310592	3.14557	0.00165761	0.0229079
Eya1	-1.54716	0.572783	-2.70113	0.00691053	0.0664191
Dbf4	-1.54305	0.571949	-2.69789	0.00697815	0.0667466
Chkb	0.975528	0.293619	3.32243	0.000892384	0.0142426
AI661453	0.973419	0.201057	4.84151	1.28855e-06	5.46838e-05
Tent5a	0.972627	0.320244	3.03715	0.00238829	0.0299771
Ephb6	0.966243	0.224171	4.3103	1.63031e-05	0.000502006
Adat3	-1.53677	0.691538	-2.22225	0.0262667	0.164219
Abhd8	-1.53649	0.560222	-2.74265	0.00609453	0.0607035
Iqsec1	0.96559	0.199881	4.83082	1.35969e-06	5.70492e-05
Nlk	-1.5316	0.571457	-2.68016	0.00735859	0.0691988
Hivep3	0.962864	0.302929	3.17851	0.00148032	0.0209681
E2f2	-1.52898	0.703869	-2.17225	0.029837	0.177476
Ctdsp2	0.962727	0.247635	3.88768	0.000101206	0.0023945
App	0.962243	0.203865	4.72001	2.35833e-06	9.36442e-05
Minar2	-1.52495	0.659155	-2.31349	0.0206955	0.141254
Klhl29	0.962063	0.25456	3.77932	0.000157258	0.00349723
Dmkn	0.960504	0.282372	3.40155	0.000670048	0.0113558
Tube1	-1.51074	0.621874	-2.42933	0.0151269	0.114777
Whamm	0.959322	0.334698	2.86623	0.00415391	0.0459686
Cd55	0.958004	0.330838	2.89569	0.0037833	0.0428071
Lacc1	-1.50865	0.752127	-2.00585	0.0448724	0.226442
Cdc6	-1.5031	0.660498	-2.27571	0.0228633	0.150904
Myc	0.956638	0.33163	2.88466	0.00391842	0.0438999
Casp7	-1.49575	0.621476	-2.40678	0.016094	0.119543
Poc1a	-1.49557	0.597296	-2.5039	0.0122833	0.0988735
Arhgef16	0.956099	0.311218	3.07212	0.00212544	0.0276868
Dsp	0.955786	0.200299	4.7718	1.82583e-06	7.42924e-05
Acaa2	0.955081	0.241661	3.95216	7.74488e-05	0.00188667
Sh3gl2	-1.48723	0.574987	-2.58654	0.00969439	0.0842627
Cyp4b1	0.950308	0.313169	3.03448	0.00240947	0.0302173
Tgm7	-1.48517	0.618272	-2.40213	0.0163	0.120456
Duoxa1	0.947689	0.274414	3.4535	0.000553358	0.00979186
Prss8	0.94767	0.333242	2.84378	0.00445811	0.048373
Fgfr1	0.947651	0.274515	3.4521	0.000556245	0.00983121
Egr1	0.941406	0.207887	4.52845	5.94167e-06	0.000208536
Cklf	-1.48003	0.661679	-2.23678	0.0253007	0.160564
Zzz3	0.940831	0.222004	4.23791	2.2561e-05	0.000652638
Zfp503	0.93997	0.255046	3.68549	0.000228264	0.00474168
Pla2g3	-1.47327	0.750561	-1.96289	0.049659	0.242124
Usp53	0.93865	0.273691	3.42959	0.00060449	0.0104837
Ralbp1	0.937305	0.206045	4.54903	5.3895e-06	0.000190511
Gtf2b	0.936981	0.330655	2.83371	0.00460113	0.0495257
Myh14	0.936486	0.267396	3.50224	0.000461365	0.00843614
Auts2	0.93352	0.201961	4.62227	3.79561e-06	0.000140542
Gls	0.93296	0.245933	3.79355	0.000148508	0.00333265
Crebrf	0.930766	0.258141	3.60564	0.000311381	0.00619875
Trim25	0.929644	0.312771	2.97228	0.00295599	0.0351494
Myo6	0.926462	0.284729	3.25384	0.00113856	0.0173133
Capg	0.923789	0.301451	3.06447	0.00218054	0.0282061
Adgrb2	-1.4583	0.537311	-2.71406	0.00664634	0.0645501
Usp12	0.923657	0.289231	3.1935	0.00140561	0.0203736
Mknk2	0.918491	0.298901	3.07289	0.00211997	0.0276642
Lrig3	0.917102	0.269725	3.40014	0.000673508	0.0114004
Adam15	0.916867	0.305117	3.00497	0.00265608	0.0324046
Olfr667	-1.45288	0.652522	-2.22656	0.0259769	0.163096
Mtap	-1.45066	0.515994	-2.81139	0.00493275	0.052297
Paqr5	-1.44963	0.589621	-2.45857	0.0139492	0.108781
Csf2rb2	-1.44797	0.669309	-2.16338	0.0305117	0.179816
Olfr720	-1.44215	0.708086	-2.03669	0.0416808	0.217371
Gin1	-1.4406	0.549592	-2.62122	0.00876152	0.0780976
Lats2	0.916097	0.288213	3.17854	0.00148019	0.0209681
Zfp41	-1.43526	0.561571	-2.55579	0.0105947	0.0892595
Marcksl1	0.915247	0.221638	4.12946	3.63611e-05	0.000986344
Eef1e1	-1.43364	0.640948	-2.23675	0.0253026	0.160564
Rpp25l	-1.43154	0.532917	-2.68624	0.00722619	0.0683443
Ppp2r3a	0.915189	0.274359	3.33573	0.000850756	0.0137561
Exd1	-1.42724	0.682618	-2.09084	0.0365427	0.200904
Lrfn3	-1.42406	0.724405	-1.96583	0.0493177	0.24131
Cdh24	-1.4232	0.562621	-2.52958	0.0114198	0.0941027
Olfr31	-1.41832	0.560088	-2.53232	0.0113311	0.0937573
Mat2a	0.914015	0.292829	3.12132	0.0018004	0.0244416
Snx14	0.913847	0.303321	3.01281	0.00258844	0.0317625
Rhob	0.910612	0.297505	3.06083	0.00220722	0.0284766
Endod1	0.909039	0.280455	3.2413	0.00118988	0.0178373
Glud1	0.907953	0.246521	3.68307	0.000230444	0.00478026
Vasn	0.90617	0.285972	3.16874	0.00153103	0.0215348
Myo18a	0.902881	0.313264	2.88218	0.00394939	0.0440802
Col17a1	0.898719	0.23503	3.82385	0.000131381	0.00300291
Crebbp	0.895037	0.246085	3.6371	0.000275727	0.0055537
Id3	0.894306	0.259786	3.44247	0.000576438	0.0100798
Irs1	0.893164	0.280256	3.18696	0.00143777	0.0206545
Arhgap29	0.891703	0.289799	3.07697	0.00209115	0.0274575
Fanci	-1.39166	0.550819	-2.52653	0.0115195	0.0947198
Slc20a1	0.891602	0.275661	3.23441	0.00121895	0.0181446
Rflnb	0.889553	0.282398	3.15	0.00163272	0.022685
Morn4	-1.38868	0.56188	-2.47149	0.0134552	0.106003
Ldb1	0.885074	0.210222	4.21018	2.5517e-05	0.000722625
Sipa1l2	0.885043	0.289692	3.05512	0.00224974	0.0288227
Pik3cb	0.882549	0.274223	3.21836	0.00128926	0.0189813
Sdr39u1	-1.37861	0.541045	-2.54804	0.010833	0.0905971
Mycl	-1.37297	0.67887	-2.02243	0.0431316	0.220818
Dnaja1	0.882121	0.209767	4.20524	2.60809e-05	0.000735778
Rras2	0.879822	0.284609	3.09133	0.00199259	0.0264447
Klhl42	-1.37049	0.493017	-2.7798	0.00543926	0.0559837
Cep72	-1.36848	0.593983	-2.30391	0.0212277	0.144024
Lfng	0.877984	0.237843	3.69145	0.000222983	0.00466469
Foxo1	0.875729	0.289354	3.0265	0.00247406	0.0306751
Aldh4a1	0.87473	0.28699	3.04795	0.0023041	0.0292426
Npepl1	0.872522	0.255372	3.41668	0.000633904	0.0108666
Cebpb	0.871461	0.261841	3.3282	0.000874078	0.0140341
Crat	-1.35773	0.594304	-2.28457	0.0223383	0.148564
Crim1	0.868014	0.261883	3.31451	0.000918024	0.0145349
Col4a2	0.867229	0.278085	3.11858	0.00181725	0.0246252
Lyrm7	-1.35611	0.65535	-2.06929	0.0385192	0.206855
Ctsc	-1.35592	0.60763	-2.23149	0.025649	0.162137
Cry2	0.864457	0.266469	3.24412	0.00117814	0.0176971
Cd34	0.864385	0.268107	3.22403	0.00126401	0.0186869
Tmem50a	0.86147	0.298143	2.88945	0.00385916	0.0434332
Peli2	0.858215	0.246775	3.47773	0.000505688	0.0091227
Vhl	-1.34537	0.644196	-2.08844	0.036758	0.201817
Mmgt2	-1.34514	0.5109	-2.63289	0.00846616	0.0763191
Cebpd	0.855927	0.280645	3.04986	0.00228951	0.0291323
Cacng4	-1.34257	0.572758	-2.34403	0.0190764	0.133756
Brd2	0.853387	0.271304	3.1455	0.00165804	0.0229079
Lyplal1	-1.33709	0.561774	-2.38011	0.0173074	0.125366
Afdn	0.853275	0.25163	3.39099	0.000696404	0.0116416
Foxp1	0.853105	0.197677	4.31564	1.5914e-05	0.000493101
Kansl1l	0.852643	0.252491	3.37692	0.00073303	0.0121436
Glb1l	-1.33556	0.575626	-2.32018	0.0203309	0.139472
Mt2	0.849953	0.244337	3.4786	0.000504035	0.00910397
Epha1	0.847754	0.27727	3.0575	0.00223188	0.0287447
Tns2	0.846921	0.200767	4.21842	2.46015e-05	0.000702068
Ssbp4	-1.33133	0.545813	-2.43917	0.0147211	0.112621
Cdkn2aip	0.845703	0.291973	2.89651	0.00377341	0.0427548
Fads6	-1.3298	0.628876	-2.11457	0.0344667	0.19396
Trim68	-1.32399	0.546519	-2.42258	0.0154107	0.116216
Thra	0.845285	0.250021	3.38085	0.000722607	0.0120118
Dnah8	-1.31963	0.624791	-2.11211	0.034677	0.194619
Lsm4	-1.3187	0.478075	-2.75836	0.00580923	0.0584912
Camta1	0.845098	0.245816	3.43793	0.000586169	0.0102379
Ankhd1	0.844738	0.246541	3.42637	0.000611714	0.0105595
Mef2a	0.840983	0.192157	4.37654	1.20577e-05	0.000388232
Dynlt1f	-1.31434	0.553525	-2.3745	0.017573	0.126715
Ptpn21	0.840856	0.293978	2.86027	0.00423281	0.0465075
C2cd4b	-1.30582	0.579834	-2.25205	0.0243189	0.156423
Ccnd3	0.839276	0.233731	3.59077	0.000329697	0.00645918
Cystm1	-1.30525	0.516005	-2.52954	0.0114212	0.0941027
Oaf	-1.30304	0.659056	-1.97713	0.0480271	0.237377
Gsn	0.837015	0.246588	3.39439	0.000687808	0.0115965
Sptan1	0.834554	0.215015	3.88137	0.00010387	0.00243807
Dctpp1	-1.30107	0.471346	-2.76032	0.00577439	0.0582989
Tdp1	-1.30049	0.474556	-2.74043	0.00613587	0.060929
Inf2	0.834203	0.235369	3.54423	0.000393755	0.00741972
Shfl	-1.29791	0.530048	-2.44866	0.0143387	0.110668
Sdk2	0.830963	0.194919	4.26312	2.01592e-05	0.000593938
Ppp1r15a	0.829662	0.193178	4.29479	1.74856e-05	0.00052853
Dus2	-1.29493	0.472144	-2.74266	0.00609431	0.0607035
Hipk3	0.826832	0.25455	3.24821	0.00116135	0.0175099
Abcb9	-1.29299	0.654802	-1.97463	0.0483105	0.23835
Jun	0.819797	0.228268	3.59139	0.000328925	0.00645616
Rassf6	-1.29102	0.57979	-2.22671	0.0259668	0.163096
Lrrfip1	0.819748	0.257654	3.18158	0.00146473	0.0208197
Fhdc1	0.818611	0.262365	3.12013	0.00180774	0.0245187
Rnf167	0.818432	0.264344	3.09609	0.00196093	0.0261417
Itga7	-1.28608	0.593313	-2.16762	0.0301877	0.178629
Nfe2l2	0.816387	0.246535	3.31145	0.000928142	0.0146553
Dkk3	0.814254	0.284208	2.86499	0.00417016	0.046024
Car13	-1.28375	0.519384	-2.47168	0.013448	0.106003
Ier2	0.814152	0.218061	3.7336	0.000188766	0.00405778
Clip1	0.812549	0.257591	3.15442	0.00160819	0.0224283
Afap1l2	0.809088	0.274252	2.95016	0.00317605	0.037069
Haus7	-1.27616	0.474857	-2.68746	0.00719972	0.068181
Gyg	-1.27486	0.542863	-2.34841	0.018854	0.132957
Smg6	0.803279	0.263017	3.0541	0.0022574	0.0288227
Cenpq	-1.27404	0.492404	-2.5874	0.00967042	0.0841791
Ctsa	0.803117	0.232502	3.45425	0.000551836	0.0097766
B9d1	-1.27222	0.540825	-2.35237	0.0186543	0.131943
Tlr3	-1.27033	0.647821	-1.96093	0.0498872	0.242663
Aarsd1	-1.26853	0.456269	-2.78022	0.00543223	0.0559812
Tmco6	-1.26518	0.629961	-2.00834	0.0446067	0.225562
Fads1	-1.26439	0.509621	-2.48104	0.0131001	0.103925
Fzd3	0.801445	0.245687	3.26206	0.00110606	0.0168885
Id2	0.800198	0.206034	3.88381	0.000102832	0.00242136
Praf2	-1.26165	0.558822	-2.2577	0.0239641	0.155196
Eif3j2	0.798568	0.246335	3.2418	0.00118779	0.017824
Dnajb4	0.797292	0.217241	3.67008	0.000242476	0.00497411
Cbx4	0.797147	0.247845	3.21632	0.00129847	0.019098
Pfkfb4	-1.25803	0.465223	-2.70415	0.00684801	0.0659038
Slc25a10	-1.25776	0.567062	-2.21804	0.0265522	0.165516
Nmral1	-1.25626	0.59284	-2.11906	0.0340857	0.192248
Tpk1	-1.25463	0.514167	-2.44013	0.0146821	0.112381
Slc44a2	0.796697	0.227675	3.49927	0.000466538	0.00850973
Cntnap5a	-1.25179	0.589751	-2.12258	0.0337889	0.191669
Aaas	-1.25115	0.463584	-2.69886	0.00695769	0.0667466
Klc3	0.794477	0.215174	3.69226	0.000222274	0.00466304
Junb	0.793532	0.220385	3.60066	0.000317416	0.00630194
Capn2	0.793519	0.221284	3.58597	0.000335828	0.00651894
Dck	-1.24454	0.500558	-2.48631	0.0129075	0.102892
Wsb1	0.791902	0.264742	2.99122	0.00277864	0.0336779
Tnfrsf11a	-1.24103	0.607141	-2.04406	0.0409479	0.214951
Lpl	-1.24065	0.488414	-2.54015	0.0110804	0.0921975
Cited2	0.791161	0.273511	2.89261	0.00382055	0.0430969
Ccdc18	-1.23961	0.482985	-2.56656	0.0102712	0.0874437
Stim1	0.79002	0.245045	3.22398	0.00126422	0.0186869
Nup37	-1.23761	0.562817	-2.19896	0.0278809	0.170146
Porcn	-1.2368	0.506088	-2.44383	0.0145321	0.111636
Dctd	-1.23195	0.616936	-1.99689	0.0458373	0.229804
Rnf19a	0.789181	0.26617	2.96495	0.00302734	0.0357559
Cyp51	-1.23019	0.455913	-2.69831	0.00696925	0.0667466
Cisd1	-1.22864	0.502995	-2.44265	0.0145799	0.111772
Dennd5b	-1.22856	0.481891	-2.54945	0.0107894	0.0902868
Polr1e	-1.22822	0.456305	-2.69166	0.0071097	0.0676312
Ism1	0.787966	0.224693	3.50686	0.000453424	0.00832177
Epha2	0.787138	0.264432	2.97671	0.00291359	0.0348009
Rnd3	0.786653	0.232471	3.38387	0.000714716	0.0119074
Slc35e4	0.785317	0.269317	2.91595	0.00354605	0.0406821
Mrtfb	0.784246	0.264085	2.96968	0.00298113	0.0353228
Platr25	-1.22173	0.609328	-2.00504	0.0449584	0.226721
Tenm2	0.784208	0.242357	3.23576	0.00121321	0.0180773
Clk4	0.783334	0.258835	3.02639	0.00247497	0.0306751
Lrp4	0.782468	0.26838	2.91552	0.00355091	0.0407063
Srsf7	0.782323	0.226053	3.4608	0.000538582	0.00959012
Colec12	-1.2178	0.573673	-2.12281	0.0337695	0.191635
Myo9a	0.779147	0.223921	3.47956	0.000502247	0.00908275
Jund	0.774749	0.238431	3.24936	0.00115665	0.0174922
Serpine2	-1.21542	0.487515	-2.4931	0.0126634	0.101437
Wwp2	0.772135	0.215268	3.58685	0.000334694	0.00651894
Naglu	-1.21207	0.585595	-2.06981	0.0384697	0.206855
Gpc2	-1.2103	0.492537	-2.45728	0.0139992	0.108955
Tmem147	-1.21016	0.464226	-2.60683	0.00913857	0.0806143
Rpl10-ps3	0.771906	0.242519	3.18287	0.00145825	0.0207674
Fam216a	-1.20931	0.48452	-2.49589	0.012564	0.10075
Dgka	0.767756	0.268405	2.86044	0.00423057	0.0465075
Emp1	0.766502	0.238786	3.21	0.00132735	0.0194455
Exoc3l2	0.759485	0.261383	2.90564	0.00366506	0.0417563
Pigo	-1.20863	0.435473	-2.77544	0.0055127	0.0565433
Ramp2	-1.20641	0.541213	-2.22909	0.0258079	0.162586
Git1	0.756597	0.240338	3.14806	0.00164361	0.022798
Mdga2	-1.20518	0.537895	-2.24055	0.0250551	0.159815
Unc93b1	-1.20487	0.614202	-1.96168	0.0498	0.242548
Alg12	-1.20297	0.54198	-2.21958	0.0264474	0.165115
Enox1	0.755701	0.25486	2.96516	0.00302522	0.0357559
Mmachc	0.749535	0.249716	3.00155	0.00268609	0.0326799
Zgrf1	-1.19801	0.521482	-2.29732	0.0216006	0.145362
Mafk	0.749119	0.199589	3.75332	0.00017451	0.00382346
Apoo	-1.19699	0.500515	-2.39151	0.0167792	0.122739
Mphosph9	-1.19512	0.470311	-2.54112	0.0110499	0.0920472
Homez	-1.19268	0.4781	-2.49462	0.0126092	0.101058
Rerg	-1.19199	0.456219	-2.61276	0.00898142	0.079655
Nr3c1	0.746773	0.224555	3.32557	0.000882378	0.0141133
Myd88	0.743361	0.259309	2.8667	0.00414776	0.0459686
Tmem62	-1.18835	0.493802	-2.40654	0.0161045	0.119543
Slc4a2	0.742579	0.24541	3.02587	0.00247915	0.0307012
Hectd2	-1.18606	0.43052	-2.75495	0.00587004	0.0590633
Bcar1	0.741152	0.249036	2.97609	0.00291952	0.0348437
Tkfc	-1.18391	0.528747	-2.23909	0.0251498	0.160244
Cul1	0.739761	0.260585	2.83884	0.00452773	0.0489133
Mfn2	0.739713	0.2173	3.40411	0.000663789	0.0113004
Prdm2	0.739095	0.192672	3.83602	0.000125043	0.00289377
Arid5b	0.737719	0.249278	2.95942	0.00308214	0.0362327
Tgfbr1	0.736144	0.256828	2.86629	0.00415316	0.0459686
3110040N11Rik	-1.17769	0.599536	-1.96434	0.0494903	0.241835
Tmc7	-1.17632	0.457165	-2.57307	0.0100801	0.0866997
Sh3d19	0.73354	0.238447	3.07633	0.00209567	0.0274671
Rybp	0.733242	0.243541	3.01076	0.00260599	0.031925
Kif16b	0.733051	0.21952	3.33934	0.000839784	0.0136233
Lmtk3	-1.17513	0.518945	-2.26446	0.023546	0.153765
Hoxc4	-1.17424	0.553942	-2.11979	0.034024	0.19212
Pdcd6ip	0.732001	0.211536	3.4604	0.000539367	0.00959012
Ddr1	0.731569	0.231432	3.16105	0.00157202	0.0219653
Zscan18	-1.17191	0.533688	-2.19588	0.0281007	0.170854
Enpp4	-1.16845	0.532196	-2.19553	0.0281258	0.170936
Lamb3	0.731465	0.219835	3.32733	0.000876812	0.0140546
Tasor	0.727676	0.248491	2.92837	0.00340741	0.039366
Ctnna1	0.726703	0.211599	3.43434	0.000594004	0.0103312
Kif9	-1.16546	0.506042	-2.30308	0.0212743	0.144208
Galnt14	-1.16464	0.428852	-2.71572	0.00661326	0.0643591
Coq4	-1.16439	0.569832	-2.04339	0.0410135	0.214951
Ublcp1	-1.16433	0.552322	-2.10807	0.035025	0.195448
Gon4l	0.725035	0.237392	3.05416	0.00225689	0.0288227
Stxbp1	-1.16371	0.474812	-2.45089	0.0142505	0.110216
Unc13b	-1.16222	0.496376	-2.3414	0.0192114	0.134281
Pls3	0.724526	0.235536	3.07608	0.00209744	0.0274671
Romo1	-1.16153	0.471536	-2.4633	0.0137665	0.107881
Ccdc117	0.721741	0.253914	2.84247	0.00447655	0.0484665
Tpt1	0.717262	0.236804	3.02893	0.00245425	0.0305205
Ephb3	0.716768	0.215464	3.32662	0.000879062	0.0140754
Gm20075	-1.15618	0.510551	-2.26457	0.0235391	0.153765
Trrap	0.711601	0.222851	3.19317	0.00140721	0.0203736
Zfp36	0.707408	0.236583	2.9901	0.00278887	0.0337003
Pnrc1	0.705715	0.211594	3.33524	0.000852265	0.0137654
Zbtb7b	0.702125	0.22373	3.13827	0.0016995	0.0234151
Dag1	0.700371	0.222578	3.14664	0.0016516	0.0228615
Notch2	0.699959	0.219549	3.18818	0.00143174	0.0206279
Clip2	0.698351	0.231365	3.0184	0.00254114	0.0313119
Tfap2b	0.696815	0.218841	3.18411	0.00145198	0.0207643
Midn	0.696132	0.222891	3.1232	0.00178894	0.0243083
Dgcr8	-1.14113	0.576055	-1.98095	0.0475973	0.235852
Efnb2	0.687753	0.174582	3.93943	8.16749e-05	0.00198635
Atp10d	-1.14092	0.435343	-2.62073	0.00877418	0.0780976
Miip	-1.14001	0.43517	-2.61968	0.00880121	0.0782911
Ddx3x	0.686192	0.234841	2.92195	0.00347848	0.0400309
Nudt11	-1.13789	0.553628	-2.05532	0.0398478	0.211385
Pkp3	0.683531	0.237057	2.8834	0.00393408	0.0440089
Speg	-1.13691	0.465294	-2.44342	0.0145486	0.111646
Ubr3	0.681489	0.228038	2.98849	0.00280358	0.0337318
Rpl31	0.680464	0.226484	3.00447	0.00266042	0.0324309
Upf2	0.679698	0.222897	3.04939	0.00229308	0.0291373
Smco4	-1.13253	0.486961	-2.32571	0.020034	0.137883
Ttc26	-1.13158	0.482712	-2.34421	0.0190673	0.133756
Tmsb10	0.677455	0.228535	2.96433	0.0030334	0.035799
Smcr8	0.676858	0.237323	2.85206	0.00434369	0.0475144
Tmem260	-1.13028	0.440205	-2.56763	0.0102396	0.0873937
E2f5	-1.12838	0.441341	-2.55672	0.0105665	0.0890726
Tapbp	0.67564	0.212323	3.18214	0.00146193	0.0207999
Rgs3	-1.12005	0.514387	-2.17744	0.0294479	0.176366
Cd209c	-1.11864	0.513568	-2.17817	0.0293937	0.176184
Cenpt	-1.11728	0.414521	-2.69535	0.00703158	0.0671035
Ubb	0.674529	0.200745	3.36012	0.000779077	0.0127784
Ubc	0.674331	0.204415	3.29884	0.000970852	0.0152162
Spop	0.673297	0.235113	2.86372	0.00418704	0.0461759
Tgfb3	-1.11072	0.408053	-2.722	0.00648891	0.063563
Hspa8	0.672243	0.191164	3.51657	0.00043716	0.00808337
Krt14	0.67151	0.237255	2.83033	0.00464993	0.0498655
Klhl23	-1.10554	0.431822	-2.56017	0.0104621	0.0885959
Gins3	-1.09935	0.488188	-2.25189	0.024329	0.156423
Coq10b	0.662716	0.230002	2.88135	0.0039598	0.0441631
Tns1	0.660423	0.178902	3.69153	0.000222905	0.00466469
Tbc1d2b	0.652815	0.2132	3.06198	0.0021988	0.0284055
Ak1	-1.09242	0.410588	-2.66062	0.00779964	0.0718858
Meis2	-1.09241	0.47495	-2.30005	0.0214455	0.14502
Grip1	0.652768	0.218671	2.98516	0.00283434	0.034019
Cdk11b	0.651701	0.215007	3.03107	0.00243686	0.0304577
Chac2	-1.09057	0.506225	-2.15431	0.0312156	0.182093
Pde4b	-1.08942	0.467325	-2.33119	0.0197431	0.136707
Slc38a2	0.650564	0.227214	2.86323	0.00419351	0.0461785
Fntb	-1.08797	0.49974	-2.17707	0.0294756	0.17646
Ppih	-1.0864	0.479082	-2.26766	0.0233499	0.152957
Fst	0.636372	0.224108	2.83958	0.00451731	0.0488364
Dido1	0.627622	0.200037	3.13753	0.00170379	0.0234525
B9d2	-1.08442	0.511261	-2.12106	0.0339168	0.191953
Bcl2l12	-1.08303	0.542999	-1.99453	0.0460944	0.230487
Vwa2	0.610805	0.201605	3.02971	0.00244786	0.0305062
Tacc2	0.609849	0.184969	3.29704	0.000977108	0.0152819
Olfr639	-1.07745	0.460685	-2.3388	0.0193457	0.134837
Tshz3	-1.07623	0.511765	-2.10297	0.0354686	0.196825
Tgfbi	0.604041	0.207477	2.91136	0.00359861	0.0410941
Rpl13	0.588706	0.2071	2.84261	0.00447455	0.0484665
Atp5g2	-1.0721	0.445871	-2.40451	0.0161943	0.119867
Sipa1	-1.07102	0.407243	-2.62992	0.00854044	0.0767086
Rbm5	0.586452	0.202586	2.89483	0.00379365	0.0428587
Anp32b	-0.51553	0.18127	-2.844	0.00445516	0.048373
Haus1	-1.06537	0.471123	-2.26134	0.0237383	0.154482
Jpt1	-1.06378	0.489017	-2.17535	0.0296039	0.176749
Mrpl49	-1.06224	0.421883	-2.51786	0.0118072	0.0962445
Ap1s3	-1.06108	0.512554	-2.07018	0.0384358	0.206855
Aldh5a1	-1.06088	0.493543	-2.14951	0.0315937	0.183576
Eef1g	-0.558963	0.19283	-2.89873	0.00374671	0.0425557
Wif1	-1.05969	0.539504	-1.96419	0.0495079	0.241841
Inka2	-1.05962	0.511071	-2.07334	0.0381408	0.206245
Trp63	-0.590244	0.188758	-3.12698	0.0017661	0.024042
Tmx2	-1.05667	0.461156	-2.29135	0.0219431	0.146793
Eif4g3	-0.603727	0.203126	-2.97217	0.002957	0.0351494
Pafah1b2	-0.626824	0.212071	-2.95573	0.00311931	0.0365218
Hnrnpa2b1	-0.642337	0.218942	-2.93382	0.00334818	0.0387903
Nudc	-0.64366	0.189699	-3.39307	0.000691142	0.011606
Steap4	-0.64902	0.224556	-2.89024	0.00384948	0.0433572
Prdx4	-1.05121	0.43885	-2.39538	0.016603	0.121938
Ncor2	-0.652708	0.175005	-3.72966	0.000191739	0.00411573
Dek	-0.6547	0.228974	-2.85928	0.00424608	0.0465843
Atp5b	-0.656134	0.212712	-3.08462	0.00203814	0.0269046
Lactb2	-1.04817	0.51629	-2.0302	0.0423361	0.218811
Hat1	-1.0475	0.401713	-2.60758	0.00911841	0.0804844
Tes	-1.04696	0.4282	-2.44502	0.0144844	0.111443
Pa2g4	-0.659813	0.2207	-2.98963	0.00279313	0.0337003
Mfhas1	-0.664264	0.232133	-2.86157	0.00421552	0.0463864
Adamtsl5	-1.0449	0.381785	-2.73687	0.00620268	0.0614108
Me2	-1.04487	0.485477	-2.15226	0.0313768	0.18271
Cep85	-1.04379	0.415802	-2.5103	0.0120628	0.0975229
Vmn1r26	-1.04342	0.452142	-2.30774	0.0210138	0.142965
Lsm2	-1.04339	0.504155	-2.06958	0.0384917	0.206855
Set	-0.668199	0.201354	-3.31853	0.000904941	0.014381
Orc6	-1.04168	0.433643	-2.40216	0.0162987	0.120456
Echdc1	-1.04162	0.44763	-2.32697	0.0199669	0.137835
Rtel1	-1.04156	0.410511	-2.53724	0.0111732	0.092813
Naa38	-1.04012	0.400389	-2.59776	0.00938335	0.0823294
Bub3	-1.03992	0.441385	-2.35603	0.0184714	0.131088
Ssr1	-0.671924	0.225034	-2.98587	0.0028277	0.0339798
Tmem18	-1.03859	0.412092	-2.52028	0.0117263	0.0959016
Mlf1	-1.03798	0.437898	-2.37036	0.017771	0.127832
Tmem107	-1.03781	0.4076	-2.54615	0.0108919	0.0909357
Cltb	-0.676628	0.21717	-3.11566	0.00183537	0.0248026
Mbd3	-0.684489	0.228007	-3.00206	0.00268163	0.0326625
Efcab1	-1.0373	0.472979	-2.19312	0.0282988	0.171601
Tsfm	-1.03614	0.505428	-2.05003	0.0403614	0.213132
Nono	-0.688316	0.189218	-3.63768	0.0002751	0.0055537
Afg3l1	-1.0348	0.373815	-2.7682	0.00563665	0.0572989
Tecr	-0.690639	0.204232	-3.38163	0.000720559	0.0119912
A430033K04Rik	-1.02848	0.465745	-2.20825	0.0272266	0.167534
Atp5g1	-1.02813	0.482611	-2.13035	0.0331429	0.189245
Stip1	-0.691923	0.240045	-2.88247	0.00394575	0.0440728
P3h3	-1.02538	0.381913	-2.68485	0.00725616	0.0685401
Got2	-0.69594	0.227662	-3.0569	0.00223637	0.0287525
Wwtr1	-0.696099	0.22855	-3.04572	0.00232128	0.0293599
Gpcpd1	-1.02138	0.419613	-2.4341	0.0149289	0.113565
Pdia3	-0.697894	0.188404	-3.70425	0.000212016	0.00447318
Marcks	-0.706185	0.23119	-3.05456	0.00225388	0.0288227
Nsdhl	-1.01648	0.415595	-2.44584	0.0144516	0.111249
Msantd3	-1.01624	0.459389	-2.21215	0.0269562	0.16672
Pot1b	-1.0154	0.494136	-2.0549	0.0398891	0.211528
Ppa1	-1.01481	0.370783	-2.73694	0.00620138	0.0614108
1700017B05Rik	-0.708232	0.223553	-3.16807	0.00153454	0.0215452
Gm20671	-1.01096	0.43208	-2.33976	0.0192963	0.134556
Mcm8	-1.0096	0.47549	-2.12328	0.0337308	0.191632
Snupn	-1.00773	0.455401	-2.21285	0.0269083	0.16672
Nhs	-1.00622	0.386881	-2.60084	0.00929956	0.0817423
Idh3a	-0.708671	0.208951	-3.39157	0.000694942	0.0116303
Med7	-1.00453	0.463146	-2.16894	0.0300874	0.178535
Suv39h1	-1.00371	0.391079	-2.56651	0.0102729	0.0874437
Tcof1	-0.708878	0.194641	-3.64198	0.000270545	0.00549662
Dse	-1.00259	0.44297	-2.26333	0.0236151	0.154013
Adprh	-1.0004	0.355404	-2.81484	0.00488016	0.0518509
Tnfrsf10b	-0.997094	0.368278	-2.70745	0.0067802	0.0654491
Hif1a	-0.713813	0.208821	-3.4183	0.000630147	0.0108147
Wdr6	-0.720262	0.228022	-3.15873	0.00158457	0.0221197
Emb	-0.72098	0.212454	-3.39359	0.000689837	0.0115972
Casp2	-0.995347	0.375016	-2.65415	0.00795092	0.072704
mt-Co2	-0.994488	0.378569	-2.62696	0.00861507	0.0772384
Car12	-0.993344	0.430438	-2.30775	0.0210128	0.142965
Il1rl2	-0.992965	0.398377	-2.49253	0.0126837	0.101545
4930402H24Rik	-0.992407	0.429276	-2.31182	0.0207879	0.141812
Shroom3	-0.990136	0.380949	-2.59913	0.00934602	0.0820533
Usp21	-0.989269	0.445889	-2.21864	0.0265111	0.165399
Cdk2ap1	-0.721489	0.230025	-3.13657	0.00170937	0.0235074
Fam171a2	-0.988166	0.477625	-2.06892	0.0385539	0.206894
Slc7a2	-0.987818	0.402722	-2.45285	0.0141728	0.109845
Hnrnpa0	-0.731063	0.211194	-3.46156	0.000537052	0.00958347
Donson	-0.987176	0.486562	-2.02888	0.0424705	0.219251
Pnpla7	-0.986498	0.501119	-1.96859	0.0490003	0.240233
Hyou1	-0.734316	0.245642	-2.98937	0.00279549	0.0337003
Snx18	-0.735279	0.220688	-3.33176	0.000862989	0.0138932
Icmt	-0.98159	0.415136	-2.3645	0.0180545	0.128932
Dpysl2	-0.980137	0.406709	-2.40992	0.0159559	0.11913
Hoxb8	-0.979248	0.487305	-2.00952	0.0444821	0.225216
Mrpl21	-0.978565	0.370797	-2.63908	0.00831308	0.075394
Heph	-0.741762	0.246491	-3.00929	0.00261859	0.0320528
Klhl32	-0.977272	0.462985	-2.11081	0.0347886	0.194951
Foxk2	-0.976964	0.387568	-2.52075	0.0117104	0.095825
Tmem51	-0.975473	0.450105	-2.16721	0.0302186	0.178741
Cct7	-0.748374	0.212054	-3.52916	0.000416876	0.00778607
Shq1	-0.971236	0.436019	-2.22751	0.0259132	0.163096
Cmah	-0.969242	0.439459	-2.20554	0.0274165	0.168283
Ppm1g	-0.748543	0.241879	-3.0947	0.00197012	0.0262406
Snapc2	-0.965592	0.447496	-2.15777	0.0309461	0.181435
Col1a1	-0.963959	0.443473	-2.17366	0.0297306	0.177271
Syne3	-0.750882	0.223659	-3.35727	0.000787167	0.0128684
Gpn1	-0.962024	0.426044	-2.25804	0.0239433	0.155196
Atp5e	-0.961643	0.419503	-2.29234	0.0218862	0.146478
Serpinh1	-0.75102	0.243849	-3.07985	0.00207103	0.0272416
Isoc1	-0.752935	0.242697	-3.10237	0.0019198	0.0256857
Arl6ip1	-0.753903	0.25378	-2.9707	0.00297125	0.0352621
Xpnpep1	-0.959778	0.373223	-2.57159	0.0101231	0.0867671
Rbmx	-0.756722	0.250661	-3.01891	0.00253686	0.0312852
Frrs1	-0.957153	0.402626	-2.37728	0.017441	0.12603
Ppp1r14c	-0.759293	0.184393	-4.1178	3.82512e-05	0.00102476
Denn2b	-0.956255	0.351707	-2.7189	0.00655	0.0640343
Alg14	-0.954509	0.452815	-2.10794	0.0350357	0.195448
Magi3	-0.95444	0.450094	-2.12053	0.033961	0.192057
Gstcd	-0.952375	0.379615	-2.50879	0.0121144	0.0978337
Pigh	-0.951604	0.378756	-2.51245	0.0119897	0.0971665
Macroh2a1	-0.771443	0.239682	-3.2186	0.00128816	0.0189813
Zbtb8os	-0.950677	0.338431	-2.80907	0.00496847	0.0526381
Lims1	-0.948508	0.337718	-2.80858	0.00497611	0.0526422
Rpn2	-0.772884	0.216798	-3.56501	0.000363849	0.0069356
Coq7	-0.946619	0.455667	-2.07744	0.0377612	0.205404
Mrpl40	-0.945753	0.427535	-2.21211	0.0269593	0.16672
Slc38a10	-0.774457	0.239771	-3.22999	0.00123794	0.0183903
Ccs	-0.94372	0.368595	-2.56032	0.0104577	0.0885959
Cbx1	-0.775555	0.220019	-3.52494	0.000423572	0.00788132
Cyc1	-0.78104	0.26271	-2.97302	0.00294889	0.035116
Evc	-0.940198	0.359932	-2.61215	0.00899738	0.0797024
Dgkz	-0.781082	0.272419	-2.86721	0.0041411	0.0459686
Fam83c	-0.937526	0.444954	-2.10702	0.0351162	0.195823
Paox	-0.937455	0.464268	-2.01921	0.0434653	0.221682
Xpo1	-0.781414	0.220522	-3.54347	0.0003949	0.00743184
Mthfd1l	-0.936996	0.357486	-2.62107	0.00876546	0.0780976
Tia1	-0.935777	0.331844	-2.81993	0.00480339	0.0511453
Nudt13	-0.935183	0.461591	-2.026	0.0427648	0.220069
Atp10a	-0.933535	0.452927	-2.06111	0.0392921	0.209476
Marchf9	-0.931935	0.408679	-2.28036	0.0225865	0.14961
Psph	-0.931837	0.371536	-2.50807	0.0121393	0.097928
Cbr2	-0.931549	0.342204	-2.72221	0.00648474	0.063563
Mdm1	-0.931286	0.46486	-2.00337	0.0451378	0.227161
Crtc3	-0.781761	0.2742	-2.85106	0.00435743	0.0476294
Dpp9	-0.782272	0.251027	-3.11629	0.00183143	0.0247719
Bora	-0.928589	0.457018	-2.03184	0.0421694	0.218601
Lrp10	-0.783138	0.276429	-2.83305	0.00461059	0.0495554
Srsf10	-0.927437	0.346083	-2.67981	0.00736639	0.0692145
Nde1	-0.923995	0.335577	-2.75345	0.00589702	0.059247
Exog	-0.923927	0.407997	-2.26454	0.0235407	0.153765
Zdhhc21	-0.784225	0.273656	-2.86573	0.00416046	0.0459686
Ank	-0.785827	0.202196	-3.88645	0.000101719	0.00240281
Sdr42e1	-0.918242	0.423495	-2.16825	0.0301399	0.178588
Rab3ip	-0.916561	0.429119	-2.13591	0.0326866	0.187789
Lpin2	-0.78624	0.264951	-2.96749	0.00300239	0.0355179
Hmgcs1	-0.787126	0.253151	-3.10931	0.00187526	0.0252495
Cox7c	-0.915227	0.390413	-2.34425	0.0190653	0.133756
Mff	-0.788644	0.260186	-3.03108	0.00243679	0.0304577
Anxa6	-0.790469	0.252458	-3.13109	0.0017416	0.02384
Srprb	-0.913022	0.43167	-2.11509	0.0344219	0.193849
Sec61b	-0.910966	0.371635	-2.45124	0.0142365	0.110166
Msmo1	-0.910726	0.412243	-2.2092	0.0271609	0.167284
Mtpn	-0.791509	0.240974	-3.28462	0.00102118	0.0158374
Nbas	-0.795241	0.280307	-2.83703	0.00455351	0.0491281
Mrpl46	-0.908507	0.434824	-2.08937	0.0366747	0.20148
Rps27l	-0.907952	0.371112	-2.44657	0.0144223	0.11112
Asap2	-0.795422	0.269049	-2.95642	0.00311229	0.0364974
Denr	-0.795507	0.267581	-2.97296	0.00294945	0.035116
Ufm1	-0.904746	0.33527	-2.69856	0.00696412	0.0667466
Rnpep	-0.901236	0.447341	-2.01465	0.0439413	0.22334
Dyrk2	-0.797569	0.279463	-2.85393	0.00431815	0.0472699
Dnajc10	-0.900995	0.402588	-2.23801	0.0252207	0.160521
Lsm8	-0.899613	0.399445	-2.25216	0.0243122	0.156423
Paxip1	-0.798233	0.22911	-3.48406	0.000493873	0.00895319
Mpnd	-0.896873	0.339473	-2.64196	0.00824289	0.0749531
Mex3a	-0.896645	0.42971	-2.08663	0.0369218	0.202387
Strip1	-0.79967	0.282003	-2.83568	0.00457289	0.0492934
Ptk7	-0.807016	0.192975	-4.18197	2.88998e-05	0.000804578
Abitram	-0.894901	0.435998	-2.05253	0.0401178	0.212361
Efhd2	-0.894063	0.331381	-2.69799	0.00697601	0.0667466
Mtbp	-0.893255	0.372617	-2.39725	0.0165186	0.121659
Ergic1	-0.807529	0.237922	-3.39408	0.000688588	0.0115965
Cox5b	-0.810778	0.245119	-3.30769	0.000940684	0.0148218
Scand1	-0.892447	0.345577	-2.58248	0.00980927	0.0850761
Tep1	-0.892026	0.347071	-2.57015	0.0101653	0.0869779
Mbnl3	-0.891606	0.369546	-2.4127	0.0158347	0.118388
Ndufb2	-0.890989	0.370278	-2.40627	0.0161164	0.119543
Rhno1	-0.890806	0.374727	-2.37722	0.0174439	0.12603
Obsl1	-0.89022	0.416237	-2.13873	0.0324572	0.187104
Tardbp	-0.813258	0.205658	-3.95442	7.67191e-05	0.00187197
Fat1	-0.817323	0.235566	-3.46961	0.000521219	0.00934598
Cpsf3	-0.889228	0.337816	-2.63228	0.00848129	0.0764064
Gart	-0.81793	0.268082	-3.05105	0.00228046	0.029067
Psmd11	-0.818541	0.273781	-2.98977	0.00279188	0.0337003
Ckap5	-0.826878	0.290308	-2.84828	0.00439567	0.0479413
Zc3hc1	-0.885083	0.3599	-2.45925	0.0139229	0.108705
Ftsj1	-0.883998	0.344533	-2.56578	0.0102943	0.0875754
Atp5g3	-0.829368	0.268515	-3.08872	0.00201018	0.02662
Gpatch11	-0.88118	0.324213	-2.71791	0.00656963	0.0640572
Twsg1	-0.880151	0.379198	-2.32108	0.0202824	0.139255
Rbm14	-0.879259	0.39562	-2.22248	0.0262508	0.164219
Nme7	-0.878726	0.36952	-2.37802	0.0174061	0.126003
Tnfaip3	-0.878616	0.401067	-2.1907	0.0284737	0.172343
Olfr1336	-0.877969	0.433923	-2.02333	0.0430393	0.220726
Celf2	-0.877393	0.424003	-2.06931	0.0385172	0.206855
Scoc	-0.876734	0.424179	-2.0669	0.0387438	0.20761
Ipo9	-0.874835	0.34759	-2.51686	0.0118406	0.0964637
Atp5mpl	-0.83656	0.251034	-3.33246	0.000860812	0.0138732
Pfdn1	-0.873079	0.354925	-2.4599	0.0138978	0.108565
Dcakd	-0.872779	0.36327	-2.40256	0.0162807	0.120446
Dmd	-0.839776	0.235516	-3.56568	0.000362911	0.00692665
Slc10a7	-0.87244	0.385982	-2.26031	0.0238021	0.15455
Vrk1	-0.84373	0.294658	-2.86343	0.00419086	0.0461785
Gm42742	-0.871521	0.355845	-2.44916	0.0143191	0.110631
Psmd14	-0.844735	0.291314	-2.89974	0.00373472	0.0424519
Nup107	-0.87076	0.354118	-2.45895	0.0139343	0.108736
Pdia4	-0.847812	0.266091	-3.18618	0.00144166	0.0206903
Akr1b3	-0.869193	0.343309	-2.53181	0.0113474	0.093771
Pdia6	-0.849391	0.260047	-3.2663	0.00108963	0.0167065
Phlda1	-0.86626	0.307815	-2.81423	0.00488949	0.0519127
Pkp4	-0.864628	0.433273	-1.99558	0.0459802	0.230149
Tmem198b	-0.864133	0.438055	-1.97266	0.0485345	0.238898
Lmf2	-0.855889	0.255039	-3.35591	0.000791049	0.0129033
Cib1	-0.860985	0.421175	-2.04424	0.0409294	0.214951
Ctsz	-0.856917	0.284215	-3.01503	0.00256952	0.0315565
Xdh	-0.858629	0.397535	-2.15989	0.0307816	0.180628
Shkbp1	-0.857867	0.421642	-2.03459	0.0418924	0.218014
Idh1	-0.860599	0.281072	-3.06184	0.00219979	0.0284055
Ahi1	-0.861272	0.269946	-3.19053	0.0014201	0.0205201
Ncln	-0.853247	0.326143	-2.61617	0.00889214	0.0789577
Ccdc137	-0.85227	0.410538	-2.07598	0.0378957	0.20558
Rexo2	-0.851555	0.362657	-2.3481	0.0188695	0.132957
Mid1	-0.850788	0.424313	-2.0051	0.0449528	0.226721
Slc25a48	-0.850456	0.412253	-2.06295	0.0391175	0.209008
Metap1	-0.867386	0.290166	-2.98927	0.00279641	0.0337003
Atpif1	-0.870184	0.251455	-3.46059	0.000538985	0.00959012
Ppp2r5a	-0.870918	0.291284	-2.98993	0.00279043	0.0337003
Chd1l	-0.844353	0.309457	-2.7285	0.00636235	0.0627021
Ndufc2	-0.844305	0.384246	-2.19731	0.0279986	0.170619
Trp73	-0.871858	0.295569	-2.94977	0.00318016	0.0370876
Psmb3	-0.843702	0.309562	-2.72547	0.00642104	0.0630232
Tril	-0.842909	0.391682	-2.15203	0.0313953	0.18271
Gjb3	-0.84094	0.369673	-2.27482	0.0229166	0.151054
Col4a5	-0.872577	0.27372	-3.18784	0.00143339	0.0206317
Cep78	-0.83764	0.425995	-1.96632	0.0492622	0.241118
Psma5	-0.837607	0.308162	-2.71807	0.00656633	0.0640572
Ammecr1	-0.836921	0.37272	-2.24544	0.0247399	0.158282
Slc25a4	-0.874507	0.210968	-4.14522	3.39491e-05	0.000927712
Itm2c	-0.833567	0.323291	-2.57838	0.00992638	0.0856758
Erg28	-0.83309	0.412078	-2.02168	0.0432091	0.220908
Ndufab1	-0.831949	0.348545	-2.38692	0.0169903	0.12378
Fh1	-0.831025	0.297023	-2.79784	0.00514451	0.0537343
Zfp64	-0.830199	0.346571	-2.39547	0.0165991	0.121938
Nelfe	-0.883303	0.290252	-3.04323	0.00234055	0.029528
Snd1	-0.828514	0.299882	-2.7628	0.00573075	0.0580165
Sulf2	-0.887367	0.273429	-3.24533	0.00117314	0.01764
Dhrs4	-0.824071	0.36202	-2.27631	0.0228274	0.150846
Arfip2	-0.822977	0.391032	-2.10463	0.0353235	0.196292
Zcchc17	-0.820253	0.415874	-1.97236	0.0485683	0.238906
Snrpc	-0.819098	0.332337	-2.46466	0.0137142	0.107585
Dhx35	-0.818706	0.382771	-2.13889	0.0324446	0.187104
Megf6	-0.887677	0.254721	-3.4849	0.000492329	0.00893614
Ssrp1	-0.889149	0.201817	-4.40572	1.05432e-05	0.000344712
Pygb	-0.89	0.248498	-3.58152	0.000341603	0.0065793
Pole3	-0.890199	0.273266	-3.25763	0.00112347	0.0171191
Tecpr2	-0.813231	0.414336	-1.96273	0.0496774	0.242124
Htt	-0.892589	0.255832	-3.48897	0.000484886	0.00881184
Adsl	-0.810618	0.316453	-2.56157	0.0104199	0.0883902
Cdk5rap2	-0.809916	0.316959	-2.55527	0.0106105	0.0892959
Nubp1	-0.807572	0.387647	-2.08327	0.0372269	0.203457
Parp1	-0.893016	0.235903	-3.78552	0.000153388	0.00342142
Tkt	-0.895234	0.240248	-3.72629	0.000194322	0.00416514
Fasn	-0.80623	0.31122	-2.59054	0.00958246	0.0837321
Ndufs6	-0.805598	0.372274	-2.16399	0.0304649	0.179767
Kpna6	-0.805422	0.333744	-2.41329	0.0158091	0.118388
Dtymk	-0.805148	0.364064	-2.21156	0.0269973	0.166867
Tmem135	-0.803545	0.354146	-2.26897	0.0232703	0.15262
Cnot9	-0.803434	0.302584	-2.65524	0.00792521	0.0726162
Aqr	-0.800676	0.309338	-2.58835	0.00964364	0.0840683
Gpc1	-0.895248	0.273729	-3.27056	0.00107333	0.0165251
Cep76	-0.799368	0.400978	-1.99355	0.0462018	0.230791
Senp1	-0.799067	0.39508	-2.02254	0.0431204	0.220818
Ddx1	-0.899178	0.226104	-3.97683	6.9839e-05	0.00172685
Ruvbl1	-0.901027	0.278308	-3.23752	0.00120572	0.0180201
Ndst1	-0.905527	0.222378	-4.07202	4.66076e-05	0.00122178
Fdft1	-0.907292	0.299437	-3.02999	0.00244559	0.0305062
Bzw2	-0.909102	0.283579	-3.20582	0.0013468	0.0196527
Cul2	-0.794634	0.335542	-2.36821	0.0178745	0.128265
Cdt1	-0.794288	0.373577	-2.12617	0.0334894	0.190773
Cuedc2	-0.793797	0.292525	-2.71361	0.00665546	0.0645964
Cdk5rap3	-0.792727	0.341271	-2.32287	0.0201862	0.138801
Lrrc8e	-0.791735	0.369828	-2.14082	0.0322884	0.18666
Rab5c	-0.909718	0.276342	-3.29199	0.000994794	0.0154931
Enah	-0.914043	0.196668	-4.64764	3.35762e-06	0.000126861
Zfp267	-0.790413	0.279543	-2.82752	0.00469103	0.0500929
Ankrd40	-0.789941	0.305364	-2.58689	0.00968477	0.0842285
Pja1	-0.789302	0.347229	-2.27315	0.0230172	0.151582
Mars1	-0.914262	0.299053	-3.05719	0.0022342	0.0287496
Slc25a39	-0.788372	0.352106	-2.23902	0.0251548	0.160244
Clcn7	-0.788269	0.392666	-2.00748	0.0446989	0.22572
Neo1	-0.915312	0.24867	-3.68083	0.000232472	0.00481559
Lrfn4	-0.78696	0.343755	-2.28931	0.0220616	0.147186
Tomm6	-0.786362	0.283981	-2.76906	0.00562175	0.0572653
Cers6	-0.915334	0.27108	-3.37662	0.000733813	0.0121436
Rab34	-0.918419	0.267951	-3.42756	0.000609031	0.0105463
C2cd2l	-0.785777	0.39648	-1.98188	0.0474925	0.235649
Tmem189	-0.785696	0.287691	-2.73104	0.00631345	0.062339
Zfp629	-0.784788	0.321969	-2.43747	0.0147906	0.112919
Dcbld2	-0.784298	0.368912	-2.12598	0.0335051	0.190789
Hnrnpa3	-0.921833	0.218853	-4.2121	2.53004e-05	0.00071795
Zfp692	-0.784101	0.386045	-2.03111	0.0422437	0.218614
Mrpl42	-0.783997	0.29478	-2.65961	0.00782321	0.072031
Zfp1	-0.783736	0.357869	-2.19	0.0285239	0.172577
Nup205	-0.928248	0.247137	-3.756	0.000172649	0.00378831
Carnmt1	-0.782915	0.329955	-2.3728	0.017654	0.127052
Tmco1	-0.782643	0.307538	-2.54486	0.0109321	0.0912202
Nap1l1	-0.929484	0.183573	-5.0633	4.12065e-07	1.95612e-05
Lig3	-0.782104	0.280096	-2.79228	0.00523387	0.0545523
Ranbp1	-0.929525	0.32246	-2.88261	0.00394397	0.0440728
Robo1	-0.78157	0.303851	-2.57222	0.010105	0.0867542
Nfic	-0.937328	0.220482	-4.25127	2.12561e-05	0.000620954
Fhl3	-0.937665	0.329786	-2.84325	0.00446555	0.0484182
Prpf19	-0.943211	0.215798	-4.37081	1.23787e-05	0.000396302
Pitpnm2	-0.779012	0.323258	-2.40988	0.0159579	0.11913
Adgrl1	-0.77767	0.31865	-2.44051	0.0146664	0.112376
Plekhm3	-0.776464	0.27703	-2.80282	0.00506586	0.0532993
Entpd5	-0.776227	0.337548	-2.29961	0.0214705	0.14502
Zfp809	-0.776192	0.384384	-2.01931	0.0434545	0.221682
Cd44	-0.943366	0.302006	-3.12367	0.00178612	0.0242922
Sf3a1	-0.944388	0.242765	-3.89013	0.000100191	0.00237808
Cox6c	-0.948491	0.238599	-3.97524	7.03073e-05	0.00173554
Arpin	-0.951294	0.326204	-2.91626	0.00354255	0.0406735
Morc4	-0.771014	0.334137	-2.30748	0.0210283	0.142998
Tuba1b	-0.770113	0.278189	-2.76831	0.00563476	0.0572989
9130008F23Rik	-0.767231	0.316411	-2.42479	0.0153171	0.115691
Mrpl54	-0.766085	0.344026	-2.22682	0.0259592	0.163096
Nhsl1	-0.765533	0.29388	-2.60491	0.00918976	0.0808732
Iars	-0.76478	0.310292	-2.46471	0.0137124	0.107585
Srebf1	-0.762671	0.272314	-2.8007	0.00509912	0.0534487
Ak2	-0.761196	0.37586	-2.02521	0.0428459	0.220115
Dpy30	-0.956464	0.325241	-2.94079	0.0032738	0.0380002
Sox13	-0.759187	0.370335	-2.05	0.0403642	0.213132
Slc7a1	-0.758816	0.271123	-2.79879	0.00512952	0.0536535
Rfc2	-0.757387	0.339044	-2.23389	0.0254905	0.161411
Hoxb6	-0.757207	0.340156	-2.22606	0.0260102	0.163167
Nedd9	-0.757084	0.27393	-2.76379	0.00571343	0.0578807
Nudt21	-0.958449	0.267256	-3.58625	0.000335462	0.00651894
Nin	-0.756454	0.30795	-2.45642	0.0140331	0.109047
H4f16	-0.754161	0.296689	-2.54192	0.0110245	0.0919389
Necap1	-0.959835	0.308912	-3.10715	0.00188901	0.0253655
Dhx29	-0.753621	0.357023	-2.11085	0.0347853	0.194951
Bcl2l13	-0.753158	0.278493	-2.7044	0.00684277	0.0658962
Zfp687	-0.752999	0.356823	-2.11029	0.0348335	0.195128
Eftud2	-0.96	0.24548	-3.91071	9.20235e-05	0.0022126
Tecpr1	-0.752198	0.340954	-2.20616	0.0273729	0.168155
Psmd13	-0.751154	0.286608	-2.62084	0.00877125	0.0780976
Nacc1	-0.960087	0.232422	-4.13078	3.61528e-05	0.000984002
Atf6b	-0.962161	0.295895	-3.25169	0.0011472	0.0173734
Slc35b1	-0.750622	0.353733	-2.122	0.0338378	0.191873
Kif24	-0.750298	0.360708	-2.08007	0.0375188	0.204524
Rac3	-0.749524	0.36912	-2.03057	0.0422986	0.218744
Commd3	-0.965854	0.314103	-3.07496	0.00210531	0.0275458
Stom	-0.973333	0.268057	-3.63107	0.000282248	0.00566446
Slco3a1	-0.748218	0.322855	-2.31751	0.0204761	0.140144
Hexdc	-0.747992	0.308478	-2.42478	0.0153176	0.115691
Pou3f1	-0.746074	0.318028	-2.34594	0.0189791	0.133349
Vamp2	-0.745804	0.287965	-2.58992	0.00959993	0.0838352
Banf1	-0.744082	0.340208	-2.18714	0.0287322	0.173271
Uqcrq	-0.743725	0.289297	-2.5708	0.0101464	0.0869164
Rpgrip1l	-0.743183	0.335104	-2.21777	0.0265707	0.165561
Tbc1d5	-0.743073	0.309619	-2.39996	0.0163969	0.121004
Ppdpf	-0.742416	0.351911	-2.10967	0.0348868	0.19522
Ran	-0.97738	0.268743	-3.63686	0.000275979	0.0055537
Cox6a1	-0.740916	0.290559	-2.54997	0.0107733	0.0902504
Sec13	-0.739226	0.364957	-2.02552	0.0428142	0.220115
Anp32e	-0.736788	0.313133	-2.35296	0.0186248	0.13186
Trp53	-0.735725	0.264056	-2.78625	0.00533224	0.0552279
Ifrd2	-0.735682	0.370391	-1.98623	0.0470075	0.23379
Ipo11	-0.982439	0.304338	-3.22812	0.00124608	0.0184926
Cdk2	-0.735209	0.265473	-2.76943	0.00561551	0.0572653
Mast2	-0.734673	0.342664	-2.144	0.0320326	0.185526
Hoxa7	-0.985795	0.311289	-3.16681	0.00154119	0.0216161
Cox7a2	-0.732058	0.358613	-2.04136	0.0412151	0.215702
Kitl	-0.732004	0.305597	-2.39532	0.0166058	0.121938
Vars	-0.987201	0.313687	-3.14709	0.00164905	0.0228475
Cep57	-0.730932	0.31587	-2.31403	0.0206663	0.141185
Raver1	-0.729801	0.274944	-2.65436	0.00794591	0.072704
Tbl3	-0.729789	0.344045	-2.1212	0.0339049	0.191953
H2aw	-0.729719	0.359209	-2.03146	0.0422085	0.218613
Fem1b	-0.728688	0.271194	-2.68697	0.00721045	0.0682389
Arhgef2	-0.727913	0.307698	-2.36567	0.0179975	0.128773
Mpp6	-0.727561	0.367947	-1.97735	0.0480019	0.237377
Ola1	-0.726785	0.262114	-2.77278	0.0055579	0.0568387
Igsf9	-0.723981	0.299092	-2.4206	0.015495	0.116674
Adpgk	-0.723748	0.3331	-2.17276	0.0297981	0.177428
Slc25a1	-0.723553	0.348474	-2.07635	0.0378616	0.20556
Hmgn5	-0.722649	0.271943	-2.65735	0.00787571	0.0722721
Tmpo	-0.988749	0.282124	-3.50467	0.000457178	0.00836991
Psmb2	-0.996133	0.318281	-3.12973	0.00174969	0.0238911
Ift122	-0.720687	0.302503	-2.38241	0.0171996	0.124691
Srbd1	-0.996321	0.325769	-3.05837	0.00222547	0.0286871
Plxdc1	-0.719421	0.332526	-2.1635	0.0305025	0.179816
Slc39a10	-0.719214	0.256701	-2.80176	0.00508251	0.0533501
Dlat	-0.718405	0.35152	-2.04371	0.0409822	0.214951
Tsc2	-0.718013	0.27351	-2.62518	0.00866027	0.0774561
Sri	-0.715719	0.352217	-2.03204	0.0421496	0.218585
Tcf7	-0.71563	0.336899	-2.12417	0.033656	0.191355
Sdhc	-0.715327	0.324079	-2.20727	0.0272955	0.167813
Cyb5b	-0.714806	0.313955	-2.27678	0.0227996	0.150819
Pih1d1	-0.714266	0.355496	-2.00921	0.0445147	0.225216
Phldb1	-0.99675	0.20907	-4.76755	1.86482e-06	7.56706e-05
Cmpk1	-0.712015	0.313023	-2.27464	0.0229274	0.151058
Rcn1	-0.710693	0.328359	-2.16438	0.0304354	0.179665
Snrpd3	-0.710049	0.34885	-2.0354	0.0418106	0.217665
Dlg4	-1.00314	0.268023	-3.74272	0.000182039	0.00394756
Acsf2	-1.00603	0.258488	-3.89197	9.94339e-05	0.00236771
Msh6	-1.01345	0.251209	-4.03431	5.47639e-05	0.00139846
Polr3c	-0.707192	0.344712	-2.05154	0.040214	0.212721
Uaca	-1.01716	0.328763	-3.0939	0.00197545	0.0262643
Park7	-0.702841	0.278359	-2.52494	0.0115717	0.0949518
Hspd1	-0.702523	0.256689	-2.73686	0.00620285	0.0614108
Ppp1r7	-0.702424	0.287355	-2.44445	0.0145074	0.111562
Gps1	-0.70191	0.254957	-2.75305	0.0059043	0.059247
Wdr83os	-0.701827	0.348801	-2.01212	0.0442077	0.224156
Atic	-0.700035	0.326719	-2.14262	0.0321434	0.185967
Nme2	-0.698334	0.271948	-2.56789	0.0102319	0.0873937
Lgr6	-1.02019	0.289888	-3.51927	0.000432731	0.00803156
Tlcd2	-0.697012	0.347822	-2.00393	0.0450773	0.227011
Calm3	-0.696615	0.277223	-2.51283	0.0119767	0.0971449
Taf10	-0.69654	0.312886	-2.22618	0.0260022	0.163167
Dis3	-1.02309	0.288277	-3.54899	0.000386708	0.00729621
H4c14	-1.02316	0.325914	-3.13934	0.00169327	0.0233511
Nup155	-0.69568	0.269255	-2.58372	0.0097741	0.0849057
Dhrs3	-0.692687	0.33789	-2.05004	0.0403606	0.213132
Fkbp4	-0.692573	0.279571	-2.47727	0.0132392	0.104859
Tsnax	-0.692366	0.256623	-2.69799	0.00697605	0.0667466
Higd1a	-1.02793	0.325168	-3.16124	0.00157098	0.0219653
Ptgfrn	-0.691603	0.306827	-2.25405	0.0241932	0.156068
Blmh	-0.690918	0.279639	-2.47075	0.0134831	0.106166
Cep164	-1.03441	0.290747	-3.55778	0.000374005	0.0071109
Unc119b	-0.689909	0.284492	-2.42505	0.0153062	0.115691
Prkch	-0.689676	0.257717	-2.6761	0.00744838	0.0696892
Arhgef40	-1.03499	0.330705	-3.12964	0.00175018	0.0238911
Mettl16	-0.686447	0.284569	-2.41224	0.015855	0.11848
Prmt1	-0.68511	0.312987	-2.18894	0.0286009	0.172813
Mydgf	-0.684749	0.322297	-2.12459	0.033621	0.191303
Ust	-1.03738	0.335277	-3.09409	0.00197419	0.0262643
Uhrf1bp1l	-0.683964	0.318061	-2.15042	0.0315221	0.183303
Lbr	-0.683807	0.30255	-2.26015	0.0238122	0.15455
Epb41l3	-0.682968	0.282332	-2.41902	0.0155622	0.117001
Psma1	-0.680661	0.263477	-2.58337	0.00978395	0.0849415
Hprt	-0.67907	0.284676	-2.38541	0.01706	0.124036
Anp32a	-0.678573	0.322192	-2.10612	0.0351942	0.195963
Yif1b	-0.678112	0.337515	-2.00913	0.0445231	0.225216
Ak6	-0.677615	0.294961	-2.2973	0.0216017	0.145362
Efr3a	-1.03781	0.293762	-3.53282	0.000411158	0.00770844
Slc35a3	-0.67611	0.326692	-2.06956	0.0384932	0.206855
Setd7	-0.676036	0.283386	-2.38556	0.0170529	0.124036
Lsg1	-0.675547	0.341954	-1.97555	0.0482059	0.237913
Tomm7	-0.675321	0.311183	-2.17017	0.0299938	0.178194
Hdac2	-0.675098	0.289801	-2.32952	0.0198313	0.137061
Caskin2	-0.674807	0.342249	-1.97168	0.0486456	0.239127
Farsb	-0.674696	0.311257	-2.16765	0.0301855	0.178629
Vamp3	-0.674207	0.268763	-2.50855	0.0121226	0.0978463
Champ1	-0.67353	0.320489	-2.10157	0.0355908	0.197281
Tle5	-0.673091	0.246707	-2.7283	0.0063661	0.0627021
Hspa14	-1.03879	0.312538	-3.32373	0.000888208	0.0141912
Ssr4	-0.669554	0.316272	-2.11702	0.0342583	0.193075
Ncbp1	-0.668983	0.253514	-2.63884	0.00831904	0.075394
Adamts19	-1.04269	0.313978	-3.3209	0.000897291	0.0142901
Dusp16	-0.667037	0.333482	-2.00022	0.0454768	0.228568
Zfp523	-0.666536	0.308341	-2.16168	0.0306427	0.180099
Hacd3	-0.664654	0.280995	-2.36536	0.0180126	0.128801
Smdt1	-1.04534	0.369216	-2.83125	0.00463661	0.0497629
Hoxc8	-0.664119	0.301506	-2.20267	0.027618	0.168832
Ndufb8	-0.663874	0.307761	-2.15711	0.0309974	0.181535
Ints11	-0.662875	0.273524	-2.42346	0.0153734	0.116053
Sqle	-0.6625	0.310437	-2.13409	0.0328353	0.188045
Septin10	-0.662138	0.262745	-2.52008	0.0117329	0.0959032
Aco1	-0.660501	0.336449	-1.96315	0.0496286	0.242111
Nkap	-1.04573	0.317779	-3.29073	0.00099926	0.01553
Ptpdc1	-0.658833	0.296452	-2.22239	0.0262567	0.164219
Med14	-0.65878	0.266101	-2.47568	0.0132984	0.105159
Hmgxb3	-0.6581	0.324745	-2.02652	0.0427118	0.220069
Traf7	-0.657372	0.245014	-2.68299	0.00729666	0.0687473
Rangap1	-0.656879	0.330419	-1.98802	0.0468099	0.232964
Mif	-1.04926	0.260376	-4.02978	5.5829e-05	0.00142321
Mrpl13	-0.65539	0.327663	-2.0002	0.0454789	0.228568
Tomm40	-0.655071	0.268636	-2.4385	0.0147483	0.112733
Slc25a12	-1.05089	0.360603	-2.91426	0.00356531	0.0408398
Cfap298	-0.653692	0.321516	-2.03316	0.0420367	0.218535
Akirin1	-1.0512	0.328252	-3.20241	0.00136285	0.0198478
Magi1	-0.651891	0.293147	-2.22377	0.0261641	0.163954
Ttc21b	-1.05296	0.348174	-3.02423	0.00249268	0.0308173
Ier3ip1	-0.648974	0.280491	-2.31371	0.0206838	0.141239
Wdr75	-0.647824	0.314968	-2.05679	0.0397062	0.211011
Ptbp1	-0.647437	0.242806	-2.66648	0.00766506	0.0710433
Gja1	-0.646577	0.296108	-2.18359	0.0289926	0.174297
Slc23a2	-0.646438	0.323514	-1.99818	0.0456974	0.229276
Def8	-0.644229	0.300375	-2.14475	0.0319725	0.185281
Hsp90b1	-1.05406	0.230145	-4.57997	4.65037e-06	0.000166771
Lamb2	-0.642655	0.310059	-2.07269	0.0382014	0.206421
Oxct1	-1.05432	0.318039	-3.31506	0.000916227	0.0145312
Tm9sf1	-0.640261	0.271106	-2.36166	0.0181934	0.129463
Exoc4	-0.639409	0.264732	-2.41531	0.0157219	0.117902
Mmgt1	-0.638828	0.258715	-2.46923	0.0135402	0.106503
Tln2	-0.635654	0.238515	-2.66505	0.00769771	0.0711702
H2aj	-0.635569	0.306324	-2.07483	0.0380024	0.205721
Abcc1	-0.634955	0.237806	-2.67006	0.00758373	0.0705101
Mrpl12	-0.634939	0.30064	-2.11195	0.0346904	0.194621
Ppp3cb	-0.6331	0.251833	-2.51397	0.011938	0.0970909
Agl	-0.633077	0.227614	-2.78137	0.00541308	0.0558808
Cntln	-0.631319	0.30171	-2.09247	0.0363969	0.200325
Snapc3	-0.630599	0.301179	-2.09377	0.0362807	0.199834
Nol11	-0.629037	0.304299	-2.06717	0.0387181	0.207548
Taf15	-0.628615	0.270212	-2.32637	0.0199986	0.137883
Acat1	-0.62821	0.298614	-2.10375	0.0354002	0.196519
Hspe1-rs1	-0.627556	0.25779	-2.43437	0.0149179	0.11354
Snx27	-0.627099	0.269121	-2.33017	0.019797	0.136888
Dot1l	-1.05558	0.294601	-3.5831	0.00033954	0.00656517
Dhx9	-0.625454	0.239441	-2.61215	0.00899753	0.0797024
Herpud1	-0.624727	0.267432	-2.33603	0.0194898	0.135523
Snrpb	-0.623769	0.228589	-2.72878	0.00635689	0.0627021
Irx4	-0.622811	0.278363	-2.23741	0.0252597	0.160534
Dcaf7	-0.622762	0.241338	-2.58046	0.009867	0.0854121
Smchd1	-0.622502	0.2406	-2.58729	0.00967341	0.0841791
Cdk16	-0.621822	0.297753	-2.08838	0.0367633	0.201817
Large2	-0.621725	0.306313	-2.0297	0.0423868	0.218972
Cops6	-0.620621	0.278417	-2.22911	0.0258067	0.162586
Trim27	-0.619729	0.306084	-2.0247	0.0428977	0.220304
Stx12	-0.618018	0.292591	-2.11222	0.0346673	0.194619
Dlst	-0.616647	0.243203	-2.53552	0.0112281	0.0931648
Cpd	-0.615835	0.287939	-2.13877	0.0324542	0.187104
Zfp410	-0.615334	0.300762	-2.04592	0.0407645	0.214557
Pcyt2	-0.610762	0.260312	-2.34627	0.0189623	0.133349
Taf1d	-0.610465	0.257051	-2.37488	0.0175547	0.126645
Fkbp1a	-0.610332	0.278325	-2.19288	0.0283163	0.171601
Spcs3	-0.610265	0.25793	-2.36601	0.017981	0.128749
Pacs2	-0.608116	0.274245	-2.21742	0.0265943	0.165569
Tead1	-0.606411	0.279674	-2.16827	0.0301378	0.178588
Ctc1	-0.606158	0.264616	-2.29071	0.0219802	0.146909
Mtmr4	-0.604151	0.281692	-2.14473	0.0319748	0.185281
Pycr2	-1.0564	0.333053	-3.17187	0.0015146	0.0213645
Cald1	-0.603178	0.290154	-2.07882	0.0376338	0.205
Mdh1	-0.601603	0.242184	-2.48408	0.0129887	0.103294
Rai1	-0.600695	0.271911	-2.20916	0.0271635	0.167284
Cstf2	-0.599408	0.270495	-2.21597	0.0266937	0.165979
Fkbp3	-0.597103	0.259695	-2.29925	0.021491	0.14502
Ibtk	-0.593494	0.246599	-2.40671	0.0160968	0.119543
Bdnf	-0.592952	0.293709	-2.01884	0.0435035	0.2218
Calr	-0.591847	0.222317	-2.66217	0.00776378	0.0716445
Tbc1d23	-0.59096	0.279751	-2.11245	0.034648	0.194619
Erh	-1.05808	0.34413	-3.07467	0.00210738	0.0275484
Cdc23	-0.587792	0.24119	-2.43705	0.0148076	0.112941
Ubl5	-0.585999	0.251029	-2.33439	0.0195755	0.135927
Tubgcp2	-0.585478	0.263936	-2.21826	0.0265372	0.165492
Chchd3	-0.583766	0.261411	-2.23313	0.0255401	0.161656
Arf5	-0.580873	0.240711	-2.41315	0.0158153	0.118388
Psmb6	-0.580339	0.247373	-2.34601	0.0189756	0.133349
Sec61a1	-0.580299	0.252296	-2.30007	0.0214445	0.14502
Kmt5a	-0.580269	0.259298	-2.23785	0.0252308	0.160521
Micall1	-0.579743	0.254665	-2.27649	0.0228169	0.150846
Lrrc42	-0.57715	0.240773	-2.39707	0.0165269	0.12166
Mbd5	-0.576245	0.277307	-2.078	0.0377089	0.205258
Prpf18	-0.575838	0.283335	-2.03235	0.0421179	0.218585
Col18a1	-0.575675	0.269625	-2.1351	0.0327532	0.187915
Tsen34	-0.575252	0.226952	-2.53469	0.0112548	0.0933344
Edf1	-0.574832	0.292877	-1.96271	0.0496803	0.242124
Hnrnpul1	-0.574683	0.212667	-2.70226	0.00688691	0.0662351
Cdc27	-0.574357	0.229323	-2.50458	0.0122597	0.0987397
Bex3	-0.573783	0.228218	-2.51419	0.0119306	0.0970903
Mafg	-0.57333	0.266053	-2.15495	0.0311659	0.18209
Cct3	-0.571105	0.244983	-2.3312	0.0197426	0.136707
Dazap1	-0.568746	0.263897	-2.15518	0.0311474	0.182072
Gapdh	-0.564248	0.235996	-2.39092	0.016806	0.122739
Emg1	-0.563123	0.274685	-2.05007	0.040358	0.213132
Exoc3	-0.562816	0.233577	-2.40955	0.0159722	0.119176
Smarcc1	-0.561232	0.221105	-2.53831	0.0111389	0.0925806
Bhlhb9	-0.560128	0.273908	-2.04495	0.0408597	0.214905
Tars	-0.559254	0.237409	-2.35565	0.0184902	0.131158
Wnt7b	-1.06018	0.327502	-3.23718	0.00120716	0.0180234
Gabarapl1	-0.558637	0.235836	-2.36876	0.0178479	0.128199
Lrpprc	-0.556341	0.268062	-2.07542	0.037948	0.205644
Btg3	-0.555757	0.223083	-2.49125	0.0127293	0.101724
Sumo2	-0.555742	0.209448	-2.65337	0.00796924	0.0728146
Senp3	-0.555512	0.219906	-2.52613	0.0115325	0.0947357
Tbck	-0.552768	0.26795	-2.06296	0.0391169	0.209008
Aars	-0.551431	0.24897	-2.21484	0.0267708	0.166063
Abce1	-0.549943	0.222877	-2.46747	0.0136072	0.106973
9530068E07Rik	-0.549732	0.23234	-2.36607	0.0179779	0.128749
Hint1	-0.546965	0.270469	-2.02229	0.0431468	0.220818
Usp22	-0.545937	0.239256	-2.28181	0.0225007	0.149309
E2f4	-0.54425	0.251027	-2.1681	0.0301512	0.178588
Smo	-0.542795	0.229847	-2.36155	0.0181988	0.129463
Mllt1	-0.540281	0.235124	-2.29786	0.0215698	0.145362
Ppid	-0.540082	0.237872	-2.27047	0.023179	0.152472
Cbx6	-0.539346	0.25904	-2.08209	0.0373338	0.203966
Pgls	-0.533955	0.261366	-2.04294	0.0410586	0.215111
Moxd1	-0.532927	0.210425	-2.53262	0.0113215	0.0937296
Zfp46	-0.532294	0.249466	-2.13373	0.0328647	0.188045
Epm2aip1	-0.531841	0.238045	-2.2342	0.02547	0.16135
Hnrnpr	-0.531604	0.24388	-2.17978	0.0292739	0.175666
Ddx39b	-0.531432	0.214154	-2.48154	0.0130814	0.103887
Letm1	-0.528557	0.266	-1.98706	0.0469159	0.233414
Micos10	-0.528038	0.265075	-1.99203	0.0463677	0.231464
Mettl6	-0.527051	0.260065	-2.02662	0.0427017	0.220069
Pabpn1	-0.526333	0.205309	-2.56361	0.010359	0.0880247
Prkcsh	-0.525465	0.214321	-2.45177	0.0142155	0.11006
Rfc1	-0.524716	0.230646	-2.27498	0.0229069	0.151054
Cbx3	-0.523199	0.247956	-2.11005	0.0348538	0.195168
Phb2	-0.523024	0.250759	-2.08576	0.0370005	0.202668
Smarca4	-0.521724	0.231677	-2.25195	0.0243256	0.156423
Drg1	-0.521362	0.24671	-2.11326	0.0345788	0.194363
Ap2m1	-0.521015	0.235824	-2.20934	0.0271512	0.167284
Ptges3	-0.51837	0.204377	-2.53634	0.0112018	0.092999
Cs	-0.517704	0.234431	-2.20835	0.0272202	0.167534
Smpd4	-0.516281	0.262913	-1.9637	0.0495653	0.241882
Dkc1	-1.06835	0.264227	-4.0433	5.27037e-05	0.0013552
Papola	-0.514634	0.215523	-2.38784	0.0169478	0.123591
Sem1	-0.511968	0.20765	-2.46554	0.0136809	0.107438
Ppia	-0.511759	0.194212	-2.63506	0.00841235	0.0760191
Znrf2	-0.509599	0.255176	-1.99705	0.0458193	0.229804
Upf1	-0.5093	0.233976	-2.17672	0.0295013	0.176543
Adrm1	-0.506391	0.235801	-2.14753	0.0317509	0.184417
Cab39	-0.503608	0.207037	-2.43246	0.0149968	0.113965
Man2a2	-0.503351	0.242927	-2.07203	0.0382631	0.206517
Atp5o	-0.501526	0.246886	-2.0314	0.0422141	0.218613
Ube3c	-0.500142	0.22033	-2.26997	0.0232094	0.152547
Rnf187	-0.498702	0.242307	-2.05814	0.0395766	0.210625
Kirrel	-0.49667	0.245225	-2.02536	0.0428302	0.220115
Ddx27	-0.49628	0.251017	-1.97707	0.0480332	0.237377
Matn2	-0.493287	0.21543	-2.28979	0.0220338	0.147134
Zmynd8	-0.49193	0.243389	-2.02117	0.0432625	0.221105
Daam1	-0.491199	0.237419	-2.06891	0.0385542	0.206894
Sf3b4	-0.490935	0.238204	-2.06099	0.0393043	0.209476
Uggt1	-0.486401	0.216194	-2.24983	0.0244596	0.157031
Ctbp1	-0.484479	0.245377	-1.97443	0.0483333	0.238383
Uba2	-0.48413	0.245339	-1.97331	0.0484603	0.23877
Fam120a	-0.482358	0.242497	-1.98913	0.0466867	0.232507
Ptma	-0.481737	0.194106	-2.48183	0.013071	0.103859
Septin2	-0.480709	0.223599	-2.14987	0.0315654	0.183483
Rpl29	-0.479993	0.20031	-2.39625	0.0165636	0.121816
Rcc2	-0.477791	0.232894	-2.05154	0.0402146	0.212721
Prkar1a	-0.476239	0.216101	-2.20378	0.0275399	0.168715
Selenof	-0.4757	0.241248	-1.97183	0.0486294	0.239127
Sh3bp1	-0.474753	0.234298	-2.02627	0.0427366	0.220069
Anapc1	-0.472474	0.234675	-2.01331	0.0440817	0.22367
Isy1	-0.468401	0.229193	-2.0437	0.0409835	0.214951
Vdac1	-0.466706	0.204206	-2.28547	0.0222853	0.148345
Tmed10	-0.462711	0.217167	-2.13067	0.0331166	0.189232
Gtf2i	-0.461527	0.234923	-1.96459	0.0494622	0.241777
Canx	-0.461006	0.217303	-2.12149	0.033881	0.191897
Caprin1	-0.459457	0.210957	-2.17797	0.0294086	0.176202
Zmiz1	-0.456775	0.197176	-2.31658	0.0205266	0.140424
Nemf	-0.455219	0.217124	-2.09658	0.0360305	0.199122
Gtf3c1	-0.454292	0.209354	-2.16997	0.030009	0.178213
Actn4	-0.449774	0.206218	-2.18106	0.0291788	0.175205
Mrfap1	-0.449574	0.212068	-2.11995	0.0340105	0.19212
Hnrnpu	-0.448546	0.222111	-2.01947	0.0434383	0.221682
Pnisr	-0.446633	0.220422	-2.02627	0.0427373	0.220069
Hnrnpm	-0.443924	0.226386	-1.96091	0.0498892	0.242663
Ybx1	-0.440035	0.218052	-2.01803	0.0435886	0.222081
Pcbp1	-0.439767	0.211898	-2.07537	0.0379522	0.205644
Psmd2	-0.436907	0.198882	-2.19681	0.0280338	0.170657
Smarca5	-0.433348	0.219323	-1.97584	0.048173	0.23783
St13	-0.42766	0.211099	-2.02588	0.0427775	0.220069
Wapl	-0.424715	0.208593	-2.03609	0.0417411	0.217495
Amotl1	-0.423208	0.179505	-2.35764	0.0183918	0.130654
Atp5a1	-0.418252	0.185739	-2.25183	0.0243332	0.156423
Lima1	-0.41646	0.186188	-2.23677	0.0253015	0.160564
Rpn1	-0.410448	0.202955	-2.02236	0.043139	0.220818
Khsrp	-0.401356	0.189331	-2.11986	0.0340178	0.19212
Pbrm1	-0.392107	0.189663	-2.06739	0.0386974	0.207512
Ppib	-0.38902	0.193775	-2.00758	0.0446877	0.22572
Lars2	-0.387775	0.189763	-2.04347	0.0410063	0.214951
Clstn1	0.398621	0.193042	2.06494	0.0389288	0.20831
Rsrc2	0.401443	0.188279	2.13217	0.0329931	0.188672
Ddx5	0.406243	0.201166	2.01945	0.0434407	0.221682
Tcf20	0.408411	0.183398	2.22691	0.0259531	0.163096
Scaf11	0.41364	0.19033	2.17328	0.0297596	0.17731
Rbm39	0.422268	0.214748	1.96634	0.0492591	0.241118
Gabarap	0.426802	0.208607	2.04596	0.0407601	0.214557
Dynll1	0.428572	0.202125	2.12033	0.0339784	0.192082
Golga3	0.42944	0.218104	1.96897	0.0489565	0.240151
Plec	0.432987	0.214082	2.02253	0.043122	0.220818
Nipbl	0.441067	0.216276	2.03937	0.0414131	0.216509
N4bp2l2	0.44486	0.208129	2.13742	0.0325637	0.187374
Phrf1	0.450738	0.206179	2.18615	0.0288045	0.173511
Sec62	0.452717	0.208929	2.16685	0.0302463	0.178834
Tns3	0.453953	0.227564	1.99484	0.0460606	0.230396
Rc3h1	0.454072	0.223416	2.0324	0.0421127	0.218585
Gps2	0.454535	0.214955	2.11456	0.0344678	0.19396
Ddx6	0.454654	0.213366	2.13087	0.0331001	0.189211
Mbnl1	0.454757	0.209323	2.17251	0.029817	0.177429
Lmo4	0.455527	0.231148	1.97071	0.0487566	0.239514
Pdzrn3	0.457948	0.185184	2.47293	0.0134009	0.1058
Tuba4a	0.462815	0.224462	2.06188	0.0392191	0.2094
Znfx1	0.462942	0.230324	2.00996	0.0444353	0.225156
Sde2	0.464339	0.228652	2.03076	0.0422792	0.218721
Cadm1	0.466245	0.215715	2.16139	0.0306651	0.180157
Nfkbiz	0.466625	0.221767	2.10413	0.0353673	0.19641
Foxc1	0.467647	0.201683	2.31872	0.0204102	0.139757
Tmem63a	0.468512	0.227898	2.0558	0.0398019	0.211217
Sik1	0.469138	0.23295	2.0139	0.0440204	0.223512
Ahctf1	0.47103	0.238735	1.97303	0.0484923	0.23877
Dab2ip	0.472768	0.213198	2.2175	0.0265886	0.165569
Ash1l	0.476908	0.211387	2.25609	0.0240652	0.155714
Gnl3	0.477623	0.238998	1.99844	0.0456687	0.22921
Utrn	0.479455	0.227621	2.10637	0.0351723	0.195955
Zc3h18	0.485663	0.236218	2.05599	0.0397831	0.211213
Kif1c	0.487592	0.18411	2.64838	0.00808794	0.0737172
Tubb4b	0.487912	0.201362	2.42306	0.0153905	0.116122
Os9	0.488386	0.240987	2.0266	0.0427031	0.220069
Erf	0.489964	0.23081	2.12281	0.0337699	0.191635
Wtap	0.490441	0.239855	2.04474	0.0408803	0.214917
Atrnl1	0.491258	0.247708	1.98321	0.0473437	0.235132
Cd47	0.491517	0.195916	2.50881	0.0121137	0.0978337
Eid1	0.49406	0.231556	2.13366	0.0328708	0.188045
Sbno2	0.496138	0.238825	2.07741	0.0377635	0.205404
Amd1	0.496553	0.230137	2.15764	0.0309557	0.181435
Klf13	0.497832	0.214396	2.32203	0.0202316	0.138984
Trim29	0.498732	0.220494	2.26189	0.0237045	0.154392
Adipor1	0.500327	0.233889	2.13917	0.0324221	0.187104
Ptpn14	0.501153	0.210924	2.37598	0.0175022	0.12639
Zfp652	0.501209	0.207031	2.42093	0.0154807	0.116674
Rsf1	0.501992	0.195584	2.56663	0.0102692	0.0874437
Sf3b1	0.504081	0.246672	2.04353	0.0410004	0.214951
Mink1	0.504833	0.244475	2.06497	0.0389263	0.20831
Arhgap23	0.505359	0.257664	1.96131	0.049843	0.242598
Tmem234	0.509647	0.258655	1.97037	0.0487955	0.239625
Sgms1	0.510481	0.220144	2.31885	0.0204031	0.139757
Pcyt1a	0.511019	0.256312	1.99374	0.0461804	0.230762
Rpl28	0.512209	0.218905	2.33987	0.0192904	0.134556
Prpf6	0.512784	0.255884	2.00397	0.045073	0.227011
Prr12	0.514657	0.228568	2.25165	0.0243442	0.156426
Arid4b	0.515659	0.229973	2.24226	0.0249448	0.15918
Rps27	0.518217	0.237172	2.18498	0.0288903	0.173886
Pim3	0.519076	0.239314	2.16902	0.0300815	0.178535
Rpl10a	0.519852	0.226381	2.29635	0.0216557	0.14549
Hook3	0.520992	0.252306	2.06492	0.0389307	0.20831
Zc3h12a	0.522978	0.266315	1.96376	0.0495579	0.241882
Klf11	0.523561	0.254449	2.05763	0.0396258	0.210811
Rps20	0.523923	0.256387	2.04348	0.0410046	0.214951
Phf3	0.525858	0.247494	2.12473	0.0336091	0.191303
Nol8	0.526645	0.256012	2.05711	0.0396759	0.210963
Zfp646	0.526959	0.236993	2.22352	0.0261807	0.163959
Dedd2	0.527712	0.269031	1.96153	0.0498169	0.24255
Las1l	0.528338	0.263694	2.0036	0.0451128	0.227113
Cpne8	0.528989	0.247918	2.13373	0.032865	0.188045
Usf3	0.529602	0.226084	2.34251	0.0191547	0.13401
Bhlhe40	0.530143	0.258191	2.0533	0.0400439	0.212087
Zhx3	0.531549	0.243718	2.181	0.0291831	0.175205
Perp	0.532744	0.243393	2.18882	0.0286097	0.172813
Pafah1b1	0.53363	0.250492	2.13033	0.0331444	0.189245
Swap70	0.534154	0.252682	2.11394	0.0345207	0.194184
Txndc16	0.534741	0.246217	2.17183	0.0298682	0.17759
Rtf1	0.535183	0.251574	2.12733	0.0333923	0.19044
Flii	0.535891	0.216822	2.47158	0.0134518	0.106003
Creb3l2	0.536295	0.227958	2.3526	0.0186427	0.131924
Pfkp	0.536921	0.272973	1.96694	0.0491907	0.241007
Plekhg5	0.537027	0.226906	2.36674	0.0179456	0.128652
Mga	0.540117	0.222748	2.42479	0.0153174	0.115691
Lama3	0.54043	0.267612	2.01946	0.0434399	0.221682
Ap3d1	0.541185	0.226254	2.39194	0.0167597	0.122739
Plk2	0.542245	0.254785	2.12825	0.0333166	0.190082
Sass6	0.542308	0.262997	2.06203	0.0392051	0.2094
Ahnak	0.542516	0.249531	2.17414	0.0296947	0.177128
Micu2	0.542677	0.251165	2.16064	0.0307229	0.180355
Ablim1	0.5442	0.232391	2.34174	0.0191939	0.134221
Ezh1	0.544894	0.244212	2.23123	0.0256656	0.162173
Supt20	0.546723	0.24728	2.21095	0.0270396	0.166938
Trim8	0.547885	0.247394	2.21462	0.0267859	0.166063
Brwd1	0.549291	0.260569	2.10805	0.035027	0.195448
Nfat5	0.549411	0.251303	2.18625	0.0287972	0.173511
Cert1	0.549545	0.278091	1.97613	0.0481397	0.237745
Smad9	0.550013	0.279237	1.9697	0.048873	0.239927
Zfp532	0.551835	0.22152	2.49114	0.0127335	0.101724
Zfp131	0.552131	0.25835	2.13714	0.0325865	0.187432
Bag3	0.553153	0.199422	2.77378	0.00554089	0.0567539
Tent4b	0.553956	0.281308	1.96921	0.0489285	0.240119
Maf	0.554037	0.257413	2.15233	0.0313713	0.18271
Esyt3	0.555419	0.239991	2.31434	0.0206492	0.141133
Rpl27a	0.556081	0.267268	2.08061	0.0374697	0.204332
Rest	0.55666	0.276579	2.01266	0.0441504	0.223943
Pwwp2a	0.557325	0.283068	1.96888	0.0489674	0.240151
P3h2	0.557392	0.257668	2.16322	0.0305243	0.179816
Pnkd	0.557906	0.276566	2.01726	0.0436684	0.222412
Arhgef5	0.558663	0.242468	2.30407	0.0212188	0.144024
Pnpla2	0.560291	0.281379	1.99124	0.046455	0.231821
Ranbp9	0.56032	0.280661	1.99643	0.0458871	0.22988
Cdk12	0.562844	0.265574	2.11935	0.0340607	0.192248
Mau2	0.563037	0.261252	2.15515	0.0311504	0.182072
Jmy	0.563708	0.241197	2.33713	0.0194324	0.135249
Kidins220	0.563771	0.284458	1.98191	0.0474893	0.235649
Limk2	0.565375	0.258927	2.18353	0.0289965	0.174297
Cachd1	0.566427	0.270433	2.09452	0.0362135	0.199669
Tatdn2	0.567298	0.255381	2.22138	0.0263253	0.164517
Rere	0.567766	0.235842	2.40741	0.0160663	0.119517
Mlxip	0.568409	0.220762	2.57476	0.010031	0.0863269
Rsbn1l	0.568462	0.239514	2.3734	0.0176253	0.126926
Phf8	0.572684	0.273734	2.09212	0.0364277	0.20042
Cdc45	0.574247	0.250068	2.29637	0.021655	0.14549
Grina	0.574317	0.244888	2.34522	0.0190159	0.133544
Taf4	0.574709	0.268748	2.13847	0.0324788	0.187104
Edem3	0.575589	0.253597	2.2697	0.0232255	0.152547
Sfr1	0.575623	0.220856	2.60633	0.00915179	0.0806829
Gripap1	0.575734	0.281265	2.04695	0.0406634	0.214329
Sfswap	0.577665	0.29437	1.96238	0.0497186	0.242231
Cast	0.577918	0.258633	2.23451	0.0254494	0.161289
Ccnl1	0.580665	0.237351	2.44644	0.0144273	0.11112
Tcf12	0.581651	0.224774	2.58772	0.00966141	0.0841736
Raph1	0.581688	0.276732	2.10199	0.0355542	0.197226
Sun1	0.581698	0.245042	2.37387	0.0176026	0.126867
Jup	0.584032	0.239004	2.4436	0.0145413	0.111646
Cebpa	0.585597	0.255667	2.29046	0.0219946	0.146938
Ep300	0.586062	0.231491	2.53168	0.0113518	0.093771
Mphosph6	-1.06996	0.375734	-2.84764	0.0044044	0.0480012
S100a10	0.587995	0.224499	2.61915	0.00881505	0.0783671
Usp1	-1.07448	0.379062	-2.83459	0.00458849	0.0494256
Maml2	0.589539	0.282868	2.08415	0.0371463	0.203091
Rnf216	0.591933	0.230548	2.5675	0.0102434	0.0873937
Uimc1	0.592834	0.221234	2.67966	0.00736961	0.0692145
Cmip	0.592896	0.262291	2.26045	0.0237933	0.15455
Dip2c	0.593163	0.261334	2.26975	0.0232225	0.152547
Akap8l	0.593257	0.293036	2.02452	0.0429167	0.220326
Oser1	0.593554	0.263377	2.25363	0.0242197	0.1561
Cep350	0.595819	0.234555	2.54022	0.0110784	0.0921975
Nrbp2	0.595878	0.215435	2.76592	0.00567616	0.0575819
Sqstm1	0.596842	0.240243	2.48433	0.0129795	0.103294
Fzd1	0.598545	0.264695	2.26126	0.0237432	0.154482
Arih1	0.599057	0.254109	2.35748	0.0183994	0.130654
Wdfy3	0.599608	0.251609	2.38309	0.0171679	0.124644
Arhgef12	0.600343	0.237592	2.52678	0.0115114	0.0947198
Arhgap10	0.6005	0.228321	2.63007	0.00853676	0.0767086
Ajuba	0.600752	0.267249	2.24791	0.0245817	0.157679
Frmd4b	0.601624	0.281762	2.13522	0.032743	0.187915
Slc2a1	0.602891	0.268343	2.24672	0.0246582	0.157961
Plch2	0.603377	0.236469	2.55161	0.0107227	0.0900302
Eif5	0.603379	0.252834	2.38646	0.0170113	0.123871
Dstyk	0.603554	0.293564	2.05595	0.039787	0.211213
Fam114a2	0.603925	0.258056	2.34029	0.019269	0.134492
Samd1	-1.07572	0.372996	-2.88399	0.00392666	0.043959
Gpx1	0.6042	0.268943	2.24658	0.024667	0.157961
Nr4a1	0.604431	0.26278	2.30014	0.0214403	0.14502
Slc25a25	0.605972	0.245725	2.46606	0.0136608	0.107337
Oxr1	0.606344	0.222361	2.72685	0.00639424	0.062871
C77080	0.607251	0.302456	2.00773	0.0446715	0.22572
Kmt2c	0.607919	0.218412	2.78336	0.00537999	0.0556445
Boc	0.608351	0.218805	2.78033	0.00543037	0.0559812
Rnh1	0.608812	0.308394	1.97414	0.048366	0.238465
Map6	0.60927	0.237332	2.56716	0.0102534	0.0874285
Sorl1	-1.07847	0.22693	-4.75241	2.01004e-06	8.11191e-05
Macf1	0.610186	0.222184	2.74632	0.00602688	0.0602322
Atox1	-1.08037	0.306485	-3.52504	0.000423425	0.00788132
Zfp318	0.611413	0.266664	2.29282	0.0218581	0.146357
Tubb2a	0.613556	0.304341	2.01602	0.0437984	0.22292
Rora	0.614348	0.28193	2.17908	0.0293258	0.175848
Sgpl1	0.615325	0.259656	2.36977	0.0177992	0.127973
Fyn	0.615408	0.310636	1.98112	0.0475773	0.235833
Il11ra1	0.617497	0.294623	2.09589	0.0360919	0.199367
Klhl2	0.617786	0.298399	2.07034	0.0384209	0.206855
Dnajb1	0.618838	0.2401	2.57742	0.00995413	0.0858653
Sowahc	0.618863	0.30383	2.03688	0.0416626	0.217353
Lad1	0.619404	0.231599	2.67447	0.00748478	0.0698973
Tpm2	0.619492	0.258769	2.39399	0.016666	0.122259
Kmt2e	0.619621	0.231458	2.67704	0.00742761	0.0696268
Cdip1	0.620942	0.272261	2.28069	0.0225669	0.14961
Ggta1	0.621351	0.292659	2.12312	0.0337436	0.191632
Dlc1	0.62264	0.248877	2.50179	0.0123566	0.0993017
Ltbp4	0.622808	0.225717	2.75924	0.00579353	0.0584523
Slc39a9	0.622963	0.267757	2.3266	0.0199867	0.137877
Pdcd10	0.624381	0.304868	2.04804	0.0405565	0.213918
Amer1	0.624517	0.3018	2.06931	0.038517	0.206855
Fam193b	0.625239	0.254032	2.46126	0.013845	0.108325
Arid4a	0.625838	0.264643	2.36484	0.0180377	0.128874
Efna5	0.627425	0.256705	2.44415	0.0145196	0.111598
Ncbp2	-1.08546	0.337132	-3.21968	0.00128335	0.018932
Sash1	0.627777	0.30692	2.04541	0.0408145	0.214743
Wnk1	0.627821	0.24188	2.59559	0.0094428	0.0827069
Dhx40	0.629341	0.27763	2.26684	0.0234003	0.153151
Ier3	0.629727	0.26292	2.39513	0.0166145	0.121941
Foxj2	0.630643	0.290054	2.17423	0.0296879	0.177128
Ndel1	0.630881	0.247093	2.55321	0.0106736	0.0896687
Slc4a3	0.63117	0.314068	2.00966	0.0444671	0.225216
Pcmtd1	0.632687	0.263777	2.39857	0.0164593	0.121343
Irs2	0.633077	0.251841	2.5138	0.0119438	0.0970909
Cdk9	0.633307	0.259524	2.44026	0.0146765	0.112381
Ncoa4	0.633757	0.263557	2.40463	0.0161888	0.119867
Txnrd3	0.636109	0.292699	2.17325	0.0297612	0.17731
Ift80	-1.08587	0.318747	-3.40669	0.000657552	0.0112071
Crtc1	0.640743	0.308992	2.07366	0.038111	0.206234
Sra1	0.640869	0.284218	2.25485	0.0241429	0.156068
Srgap2	0.641869	0.315519	2.03433	0.0419184	0.218073
Plxna2	0.642259	0.285886	2.24656	0.0246684	0.157961
Pcnx	0.643157	0.279704	2.29942	0.021481	0.14502
Maml3	0.644436	0.267513	2.40899	0.0159968	0.11929
Mia3	0.645064	0.324038	1.9907	0.0465134	0.231956
Nufip2	0.645756	0.239994	2.69072	0.00712986	0.0677795
Zfp821	0.646288	0.260184	2.48397	0.0129928	0.103294
Irf2	0.647411	0.299429	2.16215	0.0306063	0.180028
Zbtb44	0.647481	0.253085	2.55836	0.0105168	0.0888007
Mgat2	0.647868	0.268518	2.41276	0.0158324	0.118388
Rps21	0.647919	0.253571	2.55518	0.0106134	0.0892959
Phf23	0.648421	0.230944	2.8077	0.00498968	0.0526991
Pgap2	0.648631	0.323934	2.00235	0.0452466	0.227554
Tmem115	0.648632	0.301065	2.15446	0.0312043	0.182093
Igf2r	0.649219	0.277361	2.3407	0.0192476	0.13447
Dnmt1	-1.08807	0.28856	-3.77069	0.000162794	0.00359871
Add3	-1.09146	0.256725	-4.25148	2.12359e-05	0.000620954
Fzd2	0.651745	0.313156	2.08121	0.0374144	0.204112
Celsr2	-1.09178	0.303627	-3.5958	0.000323395	0.0063779
Ptpa	-1.0926	0.281574	-3.88034	0.000104312	0.00244456
Slain2	0.653566	0.25376	2.57553	0.0100088	0.0862767
Degs1	0.653585	0.270705	2.41438	0.0157621	0.118144
Rnf144b	0.653677	0.265934	2.45805	0.0139695	0.108781
Nr1d1	0.654256	0.315059	2.07661	0.0378371	0.20556
Sgk1	0.654694	0.289539	2.26116	0.0237496	0.154482
Slc5a3	0.655465	0.327739	1.99996	0.0455042	0.228617
Gem	0.659524	0.327526	2.01365	0.044046	0.223566
Itpripl1	0.66008	0.317164	2.0812	0.0374157	0.204112
Rnf152	0.660204	0.290954	2.2691	0.0232622	0.15262
Ppic	-1.09638	0.296672	-3.6956	0.000219366	0.00460854
Acpp	0.660441	0.261402	2.52654	0.0115193	0.0947198
Dapk2	0.661698	0.261337	2.53197	0.0113423	0.093771
Snrpa1	-1.09858	0.298838	-3.67617	0.000236759	0.0048839
Patj	0.664018	0.24453	2.71548	0.00661798	0.0643591
Cyth1	0.664379	0.30872	2.15205	0.0313936	0.18271
Smurf1	0.66806	0.272256	2.45379	0.0141359	0.109616
Synm	0.668982	0.338052	1.97893	0.0478233	0.236577
Osmr	0.669336	0.277889	2.40865	0.0160117	0.11929
Gabarapl2	0.670387	0.334124	2.0064	0.0448133	0.22622
Vps13d	0.671484	0.288701	2.32588	0.0200248	0.137883
Zhx2	-1.10822	0.363794	-3.04628	0.00231693	0.0293599
Igdcc4	0.672237	0.310821	2.16278	0.0305581	0.179816
Bri3bp	-1.10988	0.339722	-3.26701	0.00108689	0.0166818
Dtnb	-1.11166	0.32283	-3.44347	0.000574292	0.0100661
Slc6a8	0.673478	0.278215	2.42071	0.0154901	0.116674
Map1lc3b	0.673482	0.250408	2.68953	0.00715517	0.0679328
Nav2	-1.11324	0.28506	-3.90528	9.41174e-05	0.00225198
Nup133	-1.11567	0.38314	-2.91192	0.00359211	0.0410515
Nucks1	-1.12691	0.221284	-5.0926	3.53187e-07	1.72642e-05
Ttc1	0.67644	0.300123	2.25387	0.0242042	0.156068
H1f10	-1.13079	0.332788	-3.39791	0.000679021	0.0114806
Mkrn1	0.677371	0.269549	2.51298	0.0119716	0.0971449
Lamc2	0.677379	0.245556	2.75855	0.00580589	0.0584912
Miga1	-1.13151	0.351895	-3.21549	0.00130224	0.0191154
Sap30l	0.677771	0.332725	2.03703	0.0416472	0.217353
Bicral	0.67821	0.262626	2.58242	0.00981094	0.0850761
Tprn	0.678222	0.333739	2.03219	0.0421339	0.218585
Pcsk6	-1.13456	0.376186	-3.01597	0.00256162	0.0314856
Mgat1	0.680161	0.294231	2.31166	0.0207964	0.141812
Ppp5c	-1.13586	0.254504	-4.46302	8.0812e-06	0.000272024
Trim2	0.680985	0.248505	2.74033	0.00613774	0.060929
Vldlr	-1.13592	0.401404	-2.82986	0.00465681	0.0498713
Usp40	0.681776	0.301551	2.2609	0.0237655	0.154517
Hmces	0.68343	0.273131	2.50221	0.0123421	0.0992933
Man1a	0.683484	0.330019	2.07104	0.0383548	0.206647
Kctd17	-1.13788	0.372275	-3.05657	0.00223889	0.0287599
Atp6v0b	0.683649	0.345384	1.97939	0.0477723	0.236514
Sesn3	-1.13905	0.287401	-3.96326	7.39334e-05	0.00181597
Epc2	0.686489	0.268222	2.55941	0.010485	0.0886886
Zyx	0.686866	0.320096	2.14582	0.0318877	0.185005
Tprgl	0.687478	0.279681	2.45808	0.0139682	0.108781
Frg1	0.687693	0.333696	2.06084	0.0393183	0.209476
Fgfr3	0.687707	0.276595	2.48633	0.0129068	0.102892
Tdg	-1.14095	0.363346	-3.14011	0.00168884	0.0233117
Rfx2	0.688705	0.298793	2.30496	0.021169	0.143823
Zcchc7	0.689861	0.250729	2.75142	0.00593371	0.0595018
Elf1	0.690802	0.248277	2.78238	0.00539621	0.0557733
Serinc3	0.692831	0.250142	2.76975	0.00560998	0.0572636
Grhl1	0.69291	0.326979	2.11913	0.0340797	0.192248
Armh3	0.694699	0.335059	2.07336	0.0381386	0.206245
Spaca6	0.695951	0.310377	2.24227	0.0249436	0.15918
1810013L24Rik	0.69596	0.264271	2.63351	0.00845085	0.0762275
Palld	0.696125	0.259304	2.68459	0.0072618	0.0685498
Vsir	-1.14419	0.383926	-2.98023	0.00288036	0.0344596
Cbs	-1.14547	0.305385	-3.7509	0.0001762	0.0038491
Tfap2e	0.697194	0.304864	2.2869	0.0222018	0.148017
Nsmce1	-1.14571	0.332138	-3.44949	0.000561653	0.00988528
Fam83f	-1.14991	0.364949	-3.15087	0.00162783	0.0226505
Pdgfb	-1.15074	0.369467	-3.11461	0.00184191	0.0248683
Fam25c	0.701088	0.337602	2.07667	0.037832	0.20556
Pfdn5	0.701167	0.285727	2.45398	0.0141286	0.109616
Anxa1	0.701612	0.289018	2.42757	0.0152002	0.115092
Rcc1	-1.15165	0.373445	-3.08385	0.00204342	0.0269502
9030025P20Rik	0.702237	0.352004	1.99497	0.046046	0.230396
Rnf31	0.702652	0.332648	2.1123	0.034661	0.194619
Osbpl11	0.702663	0.275523	2.55029	0.0107634	0.090219
Ccpg1	0.704608	0.278899	2.52639	0.0115242	0.0947198
Ermard	0.70527	0.354664	1.98856	0.0467497	0.232743
Ebp	-1.15367	0.379055	-3.04354	0.00233812	0.0295225
Ypel5	0.70617	0.294271	2.39973	0.0164072	0.12102
Hjurp	-1.15474	0.288335	-4.00487	6.20522e-05	0.00156302
Snx13	0.707679	0.298707	2.36914	0.0178295	0.128128
Kat6b	0.708925	0.330379	2.14579	0.0318896	0.185005
Dcaf6	0.709708	0.305784	2.32094	0.0202898	0.139255
Phactr4	0.710402	0.314402	2.25953	0.0238503	0.154729
Mtmr12	0.710613	0.288795	2.46061	0.0138699	0.108405
Hyal2	0.711313	0.357428	1.99009	0.0465813	0.232061
Prmt5	-1.15529	0.321848	-3.58955	0.000331248	0.00647245
Ndor1	0.711987	0.352522	2.01969	0.0434151	0.221682
Syde2	0.712084	0.31197	2.28254	0.0224576	0.149138
Gigyf1	0.712402	0.341269	2.08751	0.0368424	0.202026
Hbp1	0.712674	0.262428	2.7157	0.00661367	0.0643591
Ccdc97	0.713644	0.344396	2.07216	0.0382505	0.206517
[truncated: 1,135 more rows]

## Sheet: Data S9
Cluster	mgi_symbol
cluster2	Gnai3
cluster7	Pbsn
cluster6	Cdc45
cluster8	Scml2
cluster7	Apoh
cluster5	Narf
cluster6	Cav2
cluster6	Klf6
cluster1	Scmh1
cluster4	Cox5a
cluster9	Tbx2
cluster8	Tbx4
cluster3	Zfy2
cluster1	Ngfr
cluster9	Wnt3
cluster5	Wnt9a
cluster3	Fer
cluster3	Xpo6
cluster1	Tfe3
cluster5	Axin2
cluster7	Brat1
cluster1	Gna12
cluster9	Slc22a18
cluster7	Itgb2l
cluster10	Igsf5
cluster8	Pih1d2
cluster3	Dlat
cluster3	Sdhd
cluster7	Fgf23
cluster7	Fgf6
cluster4	Ccnd2
cluster7	Gpr107
cluster7	Nalcn
cluster10	Btbd17
cluster10	Slfn4
cluster7	Th
cluster8	Ins2
cluster5	Scnn1g
cluster8	Drp2
cluster8	Tspan32
cluster9	Lhx2
cluster8	Clec2g
cluster7	Gmpr
cluster9	Glra1
cluster8	Mid2
cluster6	Trim25
cluster10	Dgke
cluster1	Scpep1
cluster1	Mnt
cluster3	Itgb2
cluster9	Hddc2
cluster9	Tpd52l1
cluster7	Pemt
cluster1	Cdh1
cluster8	Cdh4
cluster5	Ckmt1
cluster3	Bcl6b
cluster7	Clec10a
cluster10	Alox12
cluster8	Comt
cluster8	Rtca
cluster7	Dbt
cluster6	Dazap2
cluster6	Mcts1
cluster8	Rem1
cluster8	Rnf17
cluster2	Trappc10
cluster1	Ccm2
cluster8	Wap
cluster4	Tbrg4
cluster3	Tmprss2
cluster10	Mx1
cluster8	Fap
cluster7	Gcg
cluster3	Ndufa9
cluster2	Egfl6
cluster8	Lck
cluster1	Tssk3
cluster1	Cttnbp2
cluster1	Galnt1
cluster8	Myf5
cluster8	Mkrn2
cluster6	Pparg
cluster2	Raf1
cluster7	Septin1
cluster4	Pdgfb
cluster5	Acvrl1
cluster6	Tamalin
cluster2	Acvr1b
cluster9	Tom1l2
cluster8	Gpa33
cluster2	Zfp385a
cluster2	Itga5
cluster7	Gabra2
cluster8	Wdr77
cluster8	Adora3
cluster1	Atp5pb
cluster6	Sox9
cluster1	Hnrnpd
cluster8	Dynlt1c
cluster10	C1d
cluster10	Gm2a
cluster8	Krit1
cluster2	Clcn4
cluster7	Vmn2r88
cluster8	Grm6
cluster8	Sema4f
cluster2	Hk2
cluster5	Myo18a
cluster10	Sez6
cluster7	Haao
cluster5	Cd52
cluster10	Abhd15
cluster3	Hoxb6
cluster7	Loxl3
cluster8	Tcl1b5
cluster7	Btn1a1
cluster6	Kat2b
cluster5	Rab5b
cluster9	Cryba1
cluster3	Dnmt3l
cluster3	Aire
cluster1	Icosl
cluster5	Spg7
cluster5	Sult5a1
cluster6	Rpl13
cluster6	Chmp1a
cluster4	Rpa1
cluster5	Serpinf1
cluster9	Tubgcp3
cluster7	Oprm1
cluster6	Polr3d
cluster4	Tcf7
cluster6	Ddx3x
cluster10	Il12rb1
cluster10	Slc5a5
cluster3	Kcnn3
cluster6	Usp32
cluster8	Car4
cluster5	Txnrd3
cluster8	Fasl
cluster8	Zfp512b
cluster4	Dnajc5
cluster2	Tpd52l2
cluster2	Fmr1
cluster1	Bcl11a
cluster9	Il4
cluster7	Pxmp4
cluster6	Dlg3
cluster9	Gnb1l
cluster7	Dbh
cluster5	Mmp11
cluster8	Smarcb1
cluster7	Vpreb3
cluster2	Hip1r
cluster8	Nsun5
cluster5	Top1mt
cluster8	Hoxa10
cluster4	Hoxa4
cluster6	Mmp14
cluster7	Slc7a7
cluster1	Oxa1l
cluster3	Heatr6
cluster7	Ccl3
cluster2	Wfdc18
cluster9	Icam4
cluster3	Ilf2
cluster2	Chtop
cluster6	Snapin
cluster9	S100a4
cluster6	S100a3
cluster9	S100a5
cluster6	S100a6
cluster10	Scn4a
cluster9	Icam2
cluster4	Mapk7
cluster3	Epn2
cluster3	B9d1
cluster4	Sec24b
cluster1	N4bp3
cluster1	Rmnd5b
cluster4	Nhp2
cluster9	Vps9d1
cluster5	Zfp276
cluster8	C1ql4
cluster2	Mfsd10
cluster2	Luzp1
cluster7	Slc13a2
cluster2	Kctd10
cluster3	Poldip2
cluster10	Sebox
cluster5	Ift20
cluster7	Col6a1
cluster5	Pcbp3
cluster6	Lgals9
cluster5	Araf
cluster1	Cfp
cluster2	Timp1
cluster8	Uxt
cluster6	Cnnm3
cluster10	Lman2l
cluster3	Mcm3ap
cluster4	Pcnt
cluster8	Ftcd
cluster6	Mxd1
cluster8	Gmcl1
cluster8	Snrnp27
cluster8	Oas1c
cluster10	Oas1h
cluster4	Ocrl
cluster2	Calm1
cluster9	Agpat3
cluster7	Slc26a3
cluster10	Sema6b
cluster4	Uhrf1
cluster4	Dpp9
cluster3	Ramp2
cluster1	Lsr
cluster5	Gramd1a
cluster3	Hpn
cluster8	Gabrg1
cluster4	Ckb
cluster6	Sp1
cluster10	Itgb7
cluster8	Myg1
cluster1	Rarg
cluster5	Pfdn5
cluster5	Efnb2
cluster3	Rrp15
cluster9	Rnd2
cluster7	Srr
cluster5	Sync
cluster10	Fndc5
cluster1	Acp5
cluster6	Cnn1
cluster7	Fbxo9
cluster8	Vps50
cluster4	Hars
cluster1	Zmat2
cluster3	Ube2c
cluster3	Smg5
cluster4	Cct3
cluster6	Glmp
cluster2	Mef2d
cluster1	Tmem79
cluster3	Snd1
cluster1	Col18a1
cluster2	Slc19a1
cluster1	Kpnb1
cluster2	Npepps
cluster9	Tbx21
cluster3	Mrpl10
cluster4	Cyp51
cluster2	Tcf25
cluster2	Tubb6
cluster3	Def8
cluster10	Meox1
cluster8	Sost
cluster7	Nkx2-1
cluster8	Pax9
cluster6	Irx2
cluster3	Col1a1
cluster2	Itga3
cluster10	Sgca
cluster5	Dlx3
cluster3	Foxm1
cluster5	Itfg2
cluster9	Nrip2
cluster10	Tulp3
cluster3	Gtf2h4
cluster4	Tubb5
cluster1	Ell2
cluster6	Jup
cluster3	Fkbp10
cluster9	Klhl10
cluster10	Mnx1
cluster10	Nom1
cluster4	Ergic1
cluster2	Tnk1
cluster10	Acap1
cluster5	Tcea3
cluster10	Csn3
cluster2	Ifrd1
cluster6	Stk38l
cluster1	Brpf1
cluster4	Akr1b3
cluster5	Hoxc13
cluster8	Hoxc11
cluster4	Hoxc8
cluster2	Hoxc6
cluster10	Gstt1
cluster7	Gstt3
cluster3	Ddt
cluster7	Tat
cluster6	Marveld3
cluster3	Ddx18
cluster5	Ubl3
cluster6	Gramd3
cluster4	Eef1e1
cluster4	Akt1
cluster7	Cldn15
cluster9	Il16
cluster1	Tcirg1
cluster4	Naglu
cluster9	Coasy
cluster3	Smo
cluster10	Tspan33
cluster6	Crnkl1
cluster5	Rin2
cluster7	Folh1
cluster3	Chordc1
cluster2	Rtcb
cluster3	Pwp1
cluster3	Fbxo7
cluster2	Capns1
cluster9	Lrp3
cluster9	Dsg4
cluster7	Evx2
cluster8	Hoxd13
cluster7	Hoxd12
cluster7	Folr1
cluster8	Clpb
cluster1	Septin7
cluster9	Zdhhc4
cluster1	Rac1
cluster4	Nup214
cluster9	Aif1l
cluster7	Cpa3
cluster7	Ltbp1
cluster3	Ugp2
cluster8	Kcnh6
cluster7	Trmt1
cluster4	Nacc1
cluster4	Nfix
cluster5	Slc1a5
cluster4	Uba1
cluster7	Vwf
cluster8	Siae
cluster10	Vsig2
cluster7	Esam
cluster8	Spa17
cluster6	Fam50a
cluster4	Emd
cluster8	Taco1
cluster10	Grik3
cluster7	Gria3
cluster10	Npas1
cluster5	Sipa1l2
cluster1	Ap4e1
cluster3	Blvra
cluster4	Pdzd4
cluster9	Srpk3
cluster3	Idh3g
cluster9	Pnck
cluster4	Ssr4
cluster2	Bcap31
cluster3	Fam98a
cluster5	Ltbp2
cluster6	Kmt2a
cluster7	Ift46
cluster9	Tmem25
cluster9	Cd3g
cluster8	Trappc6a
cluster2	Supt6
cluster3	Spag5
cluster10	Foxn1
cluster10	Unc119
cluster3	Rab34
cluster1	Sdf2
cluster4	Ccne1
cluster10	Hsf2bp
cluster5	Bbc3
cluster7	Mybpc3
cluster8	Psmc3
cluster10	Acp2
cluster8	Rapsn
cluster10	Slc39a13
cluster8	Celf2
cluster10	Nr1h3
cluster5	Ddb2
cluster10	Spi1
cluster3	Sf3a1
cluster6	Stat6
cluster7	Clgn
cluster7	Napsa
cluster2	Vrk3
cluster1	Smg9
cluster3	Paxip1
cluster2	Rmnd5a
cluster9	Mov10
cluster6	Ppm1j
cluster1	Rhoc
cluster7	Prr27
cluster6	Tead3
cluster1	Ppard
cluster9	Def6
cluster5	Peg3
cluster8	Zim1
cluster4	Metrn
cluster8	Lmf1
cluster5	Ciao3
cluster2	Angptl4
cluster3	Dbf4
cluster1	Daxx
cluster1	Cd320
cluster3	Ipo4
cluster3	Tm9sf1
cluster8	Rec8
cluster6	Irf9
cluster2	Gmpr2
cluster7	Mdp1
cluster1	Dhrs1
cluster8	Ncan
cluster4	Tmem161a
cluster7	Armc6
cluster4	Borcs8
cluster9	Slc25a42
cluster6	Snx9
cluster3	Ranbp3
cluster8	Ndufa11
cluster7	Bmp8b
cluster4	Nr2f6
cluster6	Use1
cluster2	Ocel1
cluster4	Dyrk1b
cluster2	Braf
cluster8	Ndufb2
cluster3	Hltf
cluster6	Prpf6
cluster8	Rgs19
cluster7	Rgs20
cluster10	Abhd3
cluster3	Snrpd1
cluster8	Tchp
cluster6	Tiam1
cluster3	Tsc2
cluster3	Rpl3l
cluster8	Slc9a3r2
cluster10	Puf60
cluster5	Golga2
cluster4	Uck1
cluster8	Scin
cluster1	Ikzf4
cluster5	Mien1
cluster7	Pon1
cluster5	Axl
cluster2	Tgfb1
cluster5	Ccdc97
cluster7	Zfp40
cluster5	Akap8l
cluster7	Shh
cluster10	Pdcd2l
cluster6	Gtf2f1
cluster3	Clpp
cluster9	Alkbh7
cluster5	Pspn
cluster10	Dennd1c
cluster9	Med6
cluster5	Prkd1
cluster7	Lcp2
cluster3	Cse1l
cluster1	Naa20
cluster7	Prkra
cluster9	Fkbp7
cluster7	Plekha3
cluster1	Ykt6
cluster4	Baz1b
cluster10	Pex6
cluster9	Mrpl2
cluster6	Mea1
cluster1	Gnmt
cluster10	Grin2d
cluster4	Kdelr1
cluster8	Tmem143
cluster6	Ggct
cluster5	Jag2
cluster3	Btbd6
cluster3	Nudt14
cluster3	Epdr1
cluster6	Flii
cluster1	Top3a
cluster4	Atg4d
cluster8	Qtrt1
cluster5	Plin4
cluster4	Hdgfl2
cluster3	Chaf1a
cluster3	Adprh
cluster4	Tmem39a
cluster8	Timmdc1
cluster7	Pla1a
cluster4	Mcm2
cluster10	Tpra1
cluster1	Nab1
cluster6	Adgre5
cluster6	Il17ra
cluster8	Lamb1
cluster10	Kcnn1
cluster6	Arrdc2
cluster7	Ppp1r17
cluster10	Cd36
cluster1	Map2k7
cluster3	Timm44
cluster1	Ap2a2
cluster8	Pnkp
cluster10	Med25
cluster2	Bcam
cluster8	Clptm1
cluster2	Relb
cluster3	Tomm40
cluster5	Apoe
cluster4	Apoc2
cluster6	Hbp1
cluster4	Prkar2b
cluster1	Cdkn1b
cluster6	Klf4
cluster3	Ap1m1
cluster2	Rab8a
cluster4	Hmgn2
cluster10	Fam32a
cluster6	Elf3
cluster7	Cyp2c29
cluster7	Stard3nl
cluster6	Stk11
cluster3	Efna2
cluster4	Atp5d
cluster3	Ppp5c
cluster6	Cdk12
cluster5	Lipe
cluster4	Pafah1b2
cluster5	Tbc1d8
cluster8	Cnot11
cluster2	Slc2a3
cluster6	Foxj2
cluster4	Sri
cluster6	Dgcr2
cluster1	Irf3
cluster3	Bcl2l12
cluster10	Zfp959
cluster3	Mpnd
cluster4	Sh3gl1
cluster10	Ebi3
cluster9	Yju2
cluster6	Ranbp2
cluster3	Edar
cluster8	Grk5
cluster8	Dvl3
cluster5	Abcf3
cluster4	Eif2b5
cluster2	Cyth2
cluster8	Sult2b1
cluster5	Car11
cluster10	Dlgap1
cluster5	Plag1
cluster7	Hck
cluster4	Mrpl4
cluster8	Keap1
cluster8	Ap1m2
cluster6	Glg1
cluster10	Atp8b3
cluster5	Btbd2
cluster4	Csnk1g2
cluster4	Abhd17a
cluster2	Mob3a
cluster5	Cacnb3
cluster10	Ccdc65
cluster6	Fkbp11
cluster5	Ddx23
cluster5	Pld3
cluster3	Grik5
cluster9	Cd79a
cluster5	Rabac1
cluster2	Etv3
cluster4	Prkcsh
cluster10	Elavl3
cluster5	Rab3b
cluster10	St8sia6
cluster4	Fcgrt
cluster9	Nosip
cluster4	Pih1d1
cluster2	Rps11
cluster6	Supt5
cluster7	Dll3
cluster5	Paf1
cluster3	Timm50
cluster3	Med29
cluster7	Bicd1
cluster10	Ncstn
cluster5	Pex19
cluster5	Phyhip
cluster7	Crhr2
cluster8	Inmt
cluster8	Cyp4f18
cluster1	Impdh1
cluster7	Psg18
cluster4	Dusp3
cluster5	Prodh
cluster10	Ess2
cluster3	Slc25a1
cluster10	Dgcr6
cluster6	Ddr1
cluster6	Ier3
cluster6	Fosb
cluster5	Klc4
cluster6	Ercc1
cluster7	Cyp17a1
cluster8	As3mt
cluster5	Homer3
cluster9	Crtc1
cluster1	Rnf215
cluster7	Sec14l2
cluster9	Aven
cluster7	Cp
cluster10	Crot
cluster1	Rps6ka1
cluster8	Calb2
cluster2	Snrnp200
cluster6	Ciao1
cluster6	Has1
cluster8	Taf6l
cluster1	Insig2
cluster3	Kpna6
cluster6	Man1a
cluster2	Itpkc
cluster1	Coq8b
cluster2	Brd8
cluster3	Kif20a
cluster8	Farsa
cluster3	Gcdh
cluster3	Mast2
cluster2	Dnase2a
cluster3	Rad23a
cluster1	Calr
cluster4	Syce2
cluster6	Nfat5
cluster10	Nob1
cluster3	Nqo1
cluster7	Ppfia3
cluster1	Gys1
cluster3	Ruvbl2
cluster6	Lin7b
cluster3	Bax
cluster7	Il7r
cluster3	Tfam
cluster6	Zfp81
cluster9	Efnb3
cluster6	Mmd
cluster9	Hlf
cluster3	Fam162a
cluster2	Rpl8
cluster8	Grm3
cluster7	Ssbp2
cluster10	Fancl
cluster10	Brinp2
cluster4	Gstm5
cluster8	Gstm7
cluster7	Gstm3
cluster6	Stat3
cluster2	Stat5a
cluster2	Cavin1
cluster2	Map3k11
cluster6	Akt2
cluster7	Dnaja3
cluster3	Hmox2
cluster5	Cdip1
cluster6	Map3k20
cluster3	Cwc15
cluster10	Col5a3
cluster4	Dnmt1
cluster2	Ppan
cluster5	Angptl2
cluster8	Cacna1e
cluster8	Cacna1b
cluster10	Trmt10a
cluster7	Etv1
cluster9	Kifc2
cluster2	Psap
cluster5	Ikbkg
cluster10	Pax2
cluster8	Wars2
cluster1	Atn1
cluster3	Phb2
cluster8	Ptpn6
cluster5	Eno2
cluster4	Emg1
cluster4	Lpcat3
cluster6	Atp6v1f
cluster7	Il12b
cluster9	Clcn5
cluster1	Clcn3
cluster9	Hif3a
cluster1	Gpx6
cluster8	Gpx5
cluster8	Pde1c
cluster10	Utp20
cluster8	Spic
cluster7	9330159F19Rik
cluster6	Cul3
cluster8	Sst
cluster9	Il11
cluster5	Large1
cluster1	Ddx56
cluster3	Tmed4
cluster8	Col26a1
cluster6	Bid
cluster6	Ralb
cluster4	Ppp1cc
cluster4	Dnajb11
cluster6	Tbccd1
cluster10	Clec11a
cluster9	Zfp324
cluster9	Gab2
cluster1	Coro1c
cluster6	Tax1bp1
cluster7	Psg17
cluster7	Psg19
cluster8	Ctse
cluster5	Ndrg2
cluster9	Mettl17
cluster4	Arhgef40
cluster2	Pnpla6
cluster7	Mcoln1
cluster9	Arhgef18
cluster2	Pkn2
cluster7	Cd33
cluster5	Etfb
cluster9	Nkg7
cluster6	Stxbp2
cluster10	Pcp2
cluster6	Sgce
cluster10	Chn2
cluster8	Wwox
cluster2	Slbp
cluster7	Tyr
cluster8	Ghrhr
cluster7	Aqp1
cluster6	Arid3b
cluster1	Cnn2
cluster10	Polr2e
cluster3	Abca13
cluster5	Myo9b
cluster7	Hdac9
cluster7	Ly9
cluster7	Cd244a
cluster10	Adgre1
cluster8	Mtfp1
cluster10	Rab23
cluster2	Rab11a
cluster8	Eif2b2
cluster4	Dlst
cluster1	Pgf
cluster9	Ulk2
cluster9	Ccl24
cluster10	Dgkq
cluster8	Grap
cluster10	Pou1f1
cluster4	Chmp2b
cluster1	Plod3
cluster4	Ap1s1
cluster1	Mapk13
cluster8	Srpk1
cluster8	Pax3
cluster4	Lbr
cluster6	Crabp2
cluster4	Nes
cluster7	Bcan
cluster10	Hapln2
cluster10	Prcc
cluster5	Rrnad1
cluster4	Hdgf
cluster5	Slc25a18
cluster3	Thop1
cluster1	Apba3
cluster10	Matk
cluster4	Pias4
cluster3	Map2k1
cluster7	Sgta
cluster8	Nmrk2
cluster8	Tmem242
cluster6	Dtx2
cluster8	Zp3
cluster6	Hspb1
cluster10	Rasa4
cluster5	Syt5
cluster4	Hnrnpa2b1
cluster9	Fxyd4
cluster9	Ccdc130
cluster9	Mri1
cluster1	Prkacb
cluster3	Sgsh
cluster10	Chd5
cluster6	Cstb
cluster9	Sh2b2
cluster2	Pex5
cluster4	Jkamp
cluster1	Cd44
cluster8	Slc1a2
cluster1	Eif2ak4
cluster1	Wdr1
cluster7	Slc2a9
cluster9	Ccn4
cluster6	Ndrg1
cluster4	4930550C14Rik
cluster2	Man2b1
cluster2	Klf5
cluster8	Wdr83
cluster4	Prdx2
cluster2	Polr2a
cluster8	Shbg
cluster4	Senp3
cluster7	Corin
cluster6	Plekha8
cluster8	G6pc2
cluster4	Spc25
cluster8	Dnah2
cluster1	Ripk4
cluster3	Ufd1
cluster8	Zfp287
cluster5	Prlr
cluster3	Letm1
cluster3	Ubqln1
cluster8	Fgfr4
cluster9	Cadm3
cluster10	Fcer1a
cluster4	Txn2
cluster5	Casp14
cluster7	Slc1a6
cluster8	Slc1a3
cluster5	Crbn
cluster7	Il5ra
cluster4	Msh6
cluster6	Fbxo11
cluster7	Mlxipl
cluster2	Tbl2
cluster7	Bud23
cluster10	Nid1
cluster4	Mcm5
cluster6	Hmox1
cluster5	Mprip
cluster2	Cic
cluster9	Pafah1b3
cluster8	Il27ra
cluster3	Prkaca
cluster3	Asf1b
cluster8	Myl10
cluster1	Ddx39a
cluster6	Dnajb1
cluster10	Msh4
cluster9	Usp40
cluster7	Evx1
cluster5	Kbtbd4
cluster8	Celf1
cluster3	Ndufs3
cluster6	Por
cluster2	Igf1r
cluster5	Insr
cluster10	Fcer2a
cluster7	Cyp2a5
cluster9	Atp4a
cluster2	Trim28
cluster4	Ube2m
cluster5	Adcy9
cluster7	Mef2c
cluster6	Ctr9
cluster2	Eif4g2
cluster7	Irag1
cluster5	Pcyt1a
cluster5	Zfp592
cluster4	Psmd4
cluster9	Tmod4
cluster7	Insrr
cluster7	Cabp5
cluster7	Snx6
cluster3	Mthfd2
cluster10	Kit
cluster3	Tomm40l
cluster9	Nr1i3
cluster8	Apoa2
cluster5	Pan2
cluster4	Cs
cluster4	Ampd3
cluster4	Bcas2
cluster7	Sh2d1a
cluster1	Ctcf
cluster9	Pard6a
cluster5	Agrp
cluster7	Pvalb
cluster5	Tfap4
cluster4	Ranbp1
cluster3	Cd247
cluster4	Rfx5
cluster4	Psmb4
cluster10	Mmp8
cluster6	Slc30a4
cluster5	Sqor
cluster5	Bloc1s6
cluster4	Metap1
cluster3	Gpr108
cluster7	Tnfsf14
cluster5	Gata6
cluster2	Rsl1d1
cluster10	Cnga2
cluster5	Apc
cluster1	Reep5
cluster6	Ergic3
cluster5	Uqcc1
cluster10	Spo11
cluster6	Ncoa2
cluster8	Prl4a1
cluster2	Trh
cluster5	Nr2c2
cluster5	Nr2c1
cluster3	Smpd4
cluster7	Pex1
cluster7	Otx1
cluster6	Kctd20
cluster10	Itgae
cluster5	Ctns
cluster10	P2rx5
cluster5	Shpk
cluster10	Trpv1
